# Supplementary material for: Phylogenetic and functional potential links pH and N2O emissions in pasture soils
Source: Sci Rep. 2016 Oct 26;6:35990. doi: 10.1038/srep35990 (PMC5080606; doi:10.1038/srep35990)
Supplement: Supplementary Table S1 [file srep35990-s2.xls]

## Sheet: Sheet1
Table S1 Taxonomic summary of OTUs significantly associated to pH and N2O emission ratio.								pH			N2O(NO+N2O+N2)
OTU	Domain	Phylum	Class	Order	Family	Genus	Species	pval_adj_BH	Rho	p.value	pval_adj_BH	Rho	p.value
New.CleanUp.ReferenceOTU125952	D_0__Archaea	D_1__Euryarchaeota	D_2__Methanobacteria	D_3__Methanobacteriales	D_4__Methanobacteriaceae	D_5__Methanobacterium	D_6__Methanobacterium sp. AL-21	0.0213892	0.562865	0.000234454	0.0441254	-0.543365	0.000422954
U68650.1.958	D_0__Archaea	D_1__Thaumarchaeota	D_2__Soil Crenarchaeotic Group(SCG)	D_3__uncultured archaeon	D_4__uncultured archaeon	D_5__uncultured archaeon	D_6__uncultured archaeon	0.00120782	-0.684754	2.12058e-06	0.0152059	0.608909	4.97865e-05
EF021349.1.901	D_0__Archaea	D_1__Thaumarchaeota	D_2__Soil Crenarchaeotic Group(SCG)	D_3__uncultured archaeon	D_4__uncultured archaeon	D_5__uncultured archaeon	D_6__uncultured archaeon	0.0281634	-0.546791	0.000382294
EU307044.1.912	D_0__Archaea	D_1__Thaumarchaeota	D_2__Soil Crenarchaeotic Group(SCG)	D_3__uncultured crenarchaeote	D_4__uncultured crenarchaeote	D_5__uncultured crenarchaeote	D_6__uncultured crenarchaeote	0.0181651	-0.571048	0.000181013
EU332088.1.912	D_0__Archaea	D_1__Thaumarchaeota	D_2__Soil Crenarchaeotic Group(SCG)	D_3__uncultured crenarchaeote	D_4__uncultured crenarchaeote	D_5__uncultured crenarchaeote	D_6__uncultured crenarchaeote	0.0249532	-0.554308	0.0003051	0.0141665	0.616038	3.83169e-05
HQ645129.1.912	D_0__Archaea	D_1__Thaumarchaeota	D_2__South African Gold Mine Gp 1(SAGMCG-1)	D_3__uncultured archaeon	D_4__uncultured archaeon	D_5__uncultured archaeon	D_6__uncultured archaeon	0.0424467	0.518739	0.000847968
EU306989.1.913	D_0__Archaea	D_1__Thaumarchaeota	D_2__South African Gold Mine Gp 1(SAGMCG-1)	D_3__uncultured crenarchaeote	D_4__uncultured crenarchaeote	D_5__uncultured crenarchaeote	D_6__uncultured crenarchaeote	0.0466342	-0.510086	0.00106958
New.CleanUp.ReferenceOTU189344	D_0__Bacteria	D_1__Acidobacteria	D_2__Acidobacteria	D_3__Acidobacteriales	D_4__Acidobacteriaceae (Subgroup 1)	D_5__Acidobacterium	D_6__uncultured bacterium	0.0165592	-0.576383	0.00015236
New.CleanUp.ReferenceOTU591514	D_0__Bacteria	D_1__Acidobacteria	D_2__Acidobacteria	D_3__Acidobacteriales	D_4__Acidobacteriaceae (Subgroup 1)	D_5__Candidatus Koribacter	D_6__uncultured bacterium	0.000613933	-0.70884	6.34633e-07	0.0090478	0.634464	1.88907e-05
JN023603.1.1454	D_0__Bacteria	D_1__Acidobacteria	D_2__Acidobacteria	D_3__Acidobacteriales	D_4__Acidobacteriaceae (Subgroup 1)	D_5__Telmatobacter	D_6__uncultured bacterium	1.71315e-05	-0.792645	3.01251e-09	0.0276725	0.578088	0.000144101
New.CleanUp.ReferenceOTU615598	D_0__Bacteria	D_1__Acidobacteria	D_2__Acidobacteria	D_3__Acidobacteriales	D_4__Acidobacteriaceae (Subgroup 1)	D_5__Telmatobacter	D_6__uncultured bacterium	0.019668	-0.567378	0.000203456
EF516015.1.1421	D_0__Bacteria	D_1__Acidobacteria	D_2__Acidobacteria	D_3__Acidobacteriales	D_4__Acidobacteriaceae (Subgroup 1)	D_5__uncultured	D_6__uncultured Acidobacteria bacterium	0.0347223	-0.53212	0.000584911
EF516417.1.1418	D_0__Bacteria	D_1__Acidobacteria	D_2__Acidobacteria	D_3__Acidobacteriales	D_4__Acidobacteriaceae (Subgroup 1)	D_5__uncultured	D_6__uncultured Acidobacteria bacterium	0.0327975	-0.535947	0.000524474	0.00675127	0.648742	1.05719e-05
JN023912.1.1455	D_0__Bacteria	D_1__Acidobacteria	D_2__Acidobacteria	D_3__Acidobacteriales	D_4__Acidobacteriaceae (Subgroup 1)	D_5__uncultured	D_6__uncultured Acidobacteria bacterium	0.00099587	-0.691741	1.51219e-06
GU727713.1.1477	D_0__Bacteria	D_1__Acidobacteria	D_2__Acidobacteria	D_3__Acidobacteriales	D_4__Acidobacteriaceae (Subgroup 1)	D_5__uncultured	D_6__uncultured Acidobacteria bacterium	0.0413583	-0.520739	0.00080294	0.0382474	0.556967	0.000281336
EF516501.1.1423	D_0__Bacteria	D_1__Acidobacteria	D_2__Acidobacteria	D_3__Acidobacteriales	D_4__Acidobacteriaceae (Subgroup 1)	D_5__uncultured	D_6__uncultured Acidobacteria bacterium				0.0445349	0.542452	0.000434413
DQ450700.1.1342	D_0__Bacteria	D_1__Acidobacteria	D_2__Acidobacteria	D_3__Acidobacteriales	D_4__Acidobacteriaceae (Subgroup 1)	D_5__uncultured	D_6__uncultured bacterium	0.0327975	-0.536227	0.000520276
EF516283.1.1407	D_0__Bacteria	D_1__Acidobacteria	D_2__Acidobacteria	D_3__Acidobacteriales	D_4__Acidobacteriaceae (Subgroup 1)	D_5__uncultured	D_6__uncultured bacterium	0.00821093	-0.611684	4.49965e-05
GQ402638.1.1440	D_0__Bacteria	D_1__Acidobacteria	D_2__Acidobacteria	D_3__Acidobacteriales	D_4__Acidobacteriaceae (Subgroup 1)	D_5__uncultured	D_6__uncultured bacterium	0.0465378	-0.511036	0.00104298
FR687490.1.1475	D_0__Bacteria	D_1__Acidobacteria	D_2__Acidobacteria	D_3__Acidobacteriales	D_4__Acidobacteriaceae (Subgroup 1)	D_5__uncultured	D_6__uncultured bacterium	0.00660002	-0.621577	3.11257e-05
EF018593.1.1367	D_0__Bacteria	D_1__Acidobacteria	D_2__Acidobacteria	D_3__Acidobacteriales	D_4__Acidobacteriaceae (Subgroup 1)	D_5__uncultured	D_6__uncultured bacterium	0.0431804	-0.517156	0.000885163
AY963515.1.1424	D_0__Bacteria	D_1__Acidobacteria	D_2__Acidobacteria	D_3__Acidobacteriales	D_4__Acidobacteriaceae (Subgroup 1)	D_5__uncultured	D_6__uncultured bacterium	0.00671232	-0.618925	3.43993e-05	0.0382474	0.556734	0.00028335
GQ402594.1.1454	D_0__Bacteria	D_1__Acidobacteria	D_2__Acidobacteria	D_3__Acidobacteriales	D_4__Acidobacteriaceae (Subgroup 1)	D_5__uncultured	D_6__uncultured bacterium	0.0132062	-0.587699	0.000104652
FJ004744.1.1329	D_0__Bacteria	D_1__Acidobacteria	D_2__Acidobacteria	D_3__Acidobacteriales	D_4__Acidobacteriaceae (Subgroup 1)	D_5__uncultured	D_6__uncultured bacterium	0.0373767	-0.526331	0.000688154
New.CleanUp.ReferenceOTU638175	D_0__Bacteria	D_1__Acidobacteria	D_2__Acidobacteria	D_3__Acidobacteriales	D_4__Acidobacteriaceae (Subgroup 1)	D_5__uncultured	D_6__uncultured bacterium	0.0110448	-0.595397	8.0404e-05	0.0486148	0.536863	0.000510856
EF018233.1.1367	D_0__Bacteria	D_1__Acidobacteria	D_2__Acidobacteria	D_3__Acidobacteriales	D_4__Acidobacteriaceae (Subgroup 1)	D_5__uncultured Acidobacteriaceae bacterium	D_6__uncultured Acidobacteriaceae bacterium	0.000819023	-0.700601	9.71603e-07	0.0125388	0.621152	3.16304e-05
HQ597911.1.1480	D_0__Bacteria	D_1__Acidobacteria	D_2__Acidobacteria	D_3__Subgroup 11	D_4__uncultured bacterium	D_5__uncultured bacterium	D_6__uncultured bacterium	0.00378424	0.645511	1.20873e-05	0.00793218	-0.638923	1.58087e-05
EU132368.1.1361	D_0__Bacteria	D_1__Acidobacteria	D_2__Acidobacteria	D_3__Subgroup 11	D_4__uncultured bacterium	D_5__uncultured bacterium	D_6__uncultured bacterium				0.0433591	-0.546493	0.000385691
DQ083303.1.1416	D_0__Bacteria	D_1__Acidobacteria	D_2__Acidobacteria	D_3__Subgroup 15	D_4__uncultured bacterium	D_5__uncultured bacterium	D_6__uncultured bacterium	0.0281409	-0.546944	0.000380571
HQ597586.1.1510	D_0__Bacteria	D_1__Acidobacteria	D_2__Acidobacteria	D_3__Subgroup 17	D_4__uncultured Acidobacteria bacterium	D_5__uncultured Acidobacteria bacterium	D_6__uncultured Acidobacteria bacterium	0.0498552	0.50246	0.00130588
JN615801.1.1377	D_0__Bacteria	D_1__Acidobacteria	D_2__Acidobacteria	D_3__Subgroup 17	D_4__uncultured bacterium	D_5__uncultured bacterium	D_6__uncultured bacterium	0.0237738	0.558354	0.000269619
EA273519.2.1305	D_0__Bacteria	D_1__Acidobacteria	D_2__Acidobacteria	D_3__Subgroup 17	D_4__unidentified	D_5__unidentified	D_6__unidentified	0.0262596	0.550362	0.000343679
FJ466259.1.1459	D_0__Bacteria	D_1__Acidobacteria	D_2__Acidobacteria	D_3__Subgroup 2	D_4__uncultured bacterium	D_5__uncultured bacterium	D_6__uncultured bacterium	0.00099587	-0.692621	1.4482e-06	0.0344571	0.56592	0.000213039
EF019036.1.1384	D_0__Bacteria	D_1__Acidobacteria	D_2__Acidobacteria	D_3__Subgroup 2	D_4__uncultured bacterium	D_5__uncultured bacterium	D_6__uncultured bacterium	0.0244306	-0.555527	0.000293989
AY963468.1.1455	D_0__Bacteria	D_1__Acidobacteria	D_2__Acidobacteria	D_3__Subgroup 2	D_4__uncultured bacterium	D_5__uncultured bacterium	D_6__uncultured bacterium	0.00123947	-0.683103	2.29379e-06	0.0181534	0.59849	7.21862e-05
EF019442.1.1385	D_0__Bacteria	D_1__Acidobacteria	D_2__Acidobacteria	D_3__Subgroup 2	D_4__uncultured bacterium	D_5__uncultured bacterium	D_6__uncultured bacterium	0.0466342	-0.509646	0.0010821
JQ693120.1.1473	D_0__Bacteria	D_1__Acidobacteria	D_2__Acidobacteria	D_3__Subgroup 2	D_4__uncultured bacterium	D_5__uncultured bacterium	D_6__uncultured bacterium	0.0465378	-0.510821	0.00104894
AJ292585.1.1496	D_0__Bacteria	D_1__Acidobacteria	D_2__Acidobacteria	D_3__Subgroup 2	D_4__uncultured eubacterium WD264	D_5__uncultured eubacterium WD264	D_6__uncultured eubacterium WD264	0.0425154	-0.518592	0.000851356
AY913273.1.1455	D_0__Bacteria	D_1__Acidobacteria	D_2__Acidobacteria	D_3__Subgroup 2	D_4__uncultured forest soil bacterium	D_5__uncultured forest soil bacterium	D_6__uncultured forest soil bacterium	0.0309977	-0.540852	0.000455182
DQ984565.1.1483	D_0__Bacteria	D_1__Acidobacteria	D_2__Acidobacteria	D_3__Subgroup 2	D_4__uncultured forest soil bacterium	D_5__uncultured forest soil bacterium	D_6__uncultured forest soil bacterium	0.045981	-0.511752	0.0010233
AY913374.1.1475	D_0__Bacteria	D_1__Acidobacteria	D_2__Acidobacteria	D_3__Subgroup 2	D_4__uncultured forest soil bacterium	D_5__uncultured forest soil bacterium	D_6__uncultured forest soil bacterium	0.0267925	-0.549427	0.000353436
AY913234.1.1441	D_0__Bacteria	D_1__Acidobacteria	D_2__Acidobacteria	D_3__Subgroup 2	D_4__uncultured forest soil bacterium	D_5__uncultured forest soil bacterium	D_6__uncultured forest soil bacterium	0.0357977	-0.529771	0.000624998
New.ReferenceOTU7649	D_0__Bacteria	D_1__Acidobacteria	D_2__Acidobacteria	D_3__Subgroup 2	D_4__uncultured forest soil bacterium	D_5__uncultured forest soil bacterium	D_6__uncultured forest soil bacterium	0.0357977	-0.529873	0.000623205
New.ReferenceOTU193	D_0__Bacteria	D_1__Acidobacteria	D_2__Acidobacteria	D_3__Subgroup 2	D_4__uncultured forest soil bacterium	D_5__uncultured forest soil bacterium	D_6__uncultured forest soil bacterium	0.0360575	-0.528742	0.000643333
JX133646.1.1465	D_0__Bacteria	D_1__Acidobacteria	D_2__Acidobacteria	D_3__Subgroup 3	D_4__SJA-149	D_5__uncultured bacterium	D_6__uncultured bacterium	0.0244306	-0.555711	0.00029235	0.0433591	0.5443	0.000411493
New.CleanUp.ReferenceOTU420809	D_0__Bacteria	D_1__Acidobacteria	D_2__Acidobacteria	D_3__Subgroup 3	D_4__SJA-149	D_5__uncultured bacterium	D_6__uncultured bacterium	0.0110448	-0.595287	8.07107e-05
New.CleanUp.ReferenceOTU1535356	D_0__Bacteria	D_1__Acidobacteria	D_2__Acidobacteria	D_3__Subgroup 3	D_4__uncultured Acidobacterium sp.	D_5__uncultured Acidobacterium sp.	D_6__uncultured Acidobacterium sp.	0.037073	-0.527089	0.000673767
HQ729910.1.1453	D_0__Bacteria	D_1__Acidobacteria	D_2__Acidobacteria	D_3__Subgroup 3	D_4__Unknown Family	D_5__Bryobacter	D_6__uncultured Acidobacteria bacterium	0.0101556	0.599957	6.85591e-05
EF492956.1.1466	D_0__Bacteria	D_1__Acidobacteria	D_2__Acidobacteria	D_3__Subgroup 3	D_4__Unknown Family	D_5__Bryobacter	D_6__uncultured bacterium	0.0495248	-0.503617	0.0012673
EU132020.1.1350	D_0__Bacteria	D_1__Acidobacteria	D_2__Acidobacteria	D_3__Subgroup 3	D_4__Unknown Family	D_5__Bryobacter	D_6__uncultured bacterium	0.0485365	-0.506905	0.00116309
AY963460.1.1431	D_0__Bacteria	D_1__Acidobacteria	D_2__Acidobacteria	D_3__Subgroup 3	D_4__Unknown Family	D_5__Bryobacter	D_6__uncultured bacterium	0.00413848	-0.640243	1.49884e-05	0.0263392	0.580492	0.000133148
EF018846.1.1355	D_0__Bacteria	D_1__Acidobacteria	D_2__Acidobacteria	D_3__Subgroup 3	D_4__Unknown Family	D_5__Bryobacter	D_6__uncultured bacterium	0.0466342	-0.510086	0.00106958
HM332334.1.1320	D_0__Bacteria	D_1__Acidobacteria	D_2__Acidobacteria	D_3__Subgroup 3	D_4__Unknown Family	D_5__Bryobacter	D_6__uncultured bacterium	0.0281409	-0.547038	0.000379503
EF018522.1.1347	D_0__Bacteria	D_1__Acidobacteria	D_2__Acidobacteria	D_3__Subgroup 3	D_4__Unknown Family	D_5__Bryobacter	D_6__uncultured bacterium	0.00861135	-0.608202	5.1078e-05	0.0152059	0.610773	4.65202e-05
New.ReferenceOTU2840	D_0__Bacteria	D_1__Acidobacteria	D_2__Acidobacteria	D_3__Subgroup 3	D_4__Unknown Family	D_5__Bryobacter	D_6__uncultured bacterium	0.047506	-0.508025	0.00112938
New.CleanUp.ReferenceOTU75428	D_0__Bacteria	D_1__Acidobacteria	D_2__Acidobacteria	D_3__Subgroup 3	D_4__Unknown Family	D_5__Bryobacter	D_6__uncultured bacterium	0.00413848	-0.640025	1.51212e-05	0.0276725	0.578016	0.000144442
New.CleanUp.ReferenceOTU1874704	D_0__Bacteria	D_1__Acidobacteria	D_2__Acidobacteria	D_3__Subgroup 3	D_4__Unknown Family	D_5__Bryobacter	D_6__uncultured bacterium	0.0466342	-0.509646	0.0010821
HM438177.1.1456	D_0__Bacteria	D_1__Acidobacteria	D_2__Acidobacteria	D_3__Subgroup 3	D_4__Unknown Family	D_5__Candidatus Solibacter	D_6__uncultured Acidobacteriaceae bacterium	0.0143124	-0.58443	0.000116814
EU132363.1.1369	D_0__Bacteria	D_1__Acidobacteria	D_2__Acidobacteria	D_3__Subgroup 3	D_4__Unknown Family	D_5__Candidatus Solibacter	D_6__uncultured bacterium	0.0339785	-0.533082	0.000569157	0.0433591	0.544859	0.000404767
JN023247.1.1457	D_0__Bacteria	D_1__Acidobacteria	D_2__Acidobacteria	D_3__Subgroup 3	D_4__Unknown Family	D_5__Candidatus Solibacter	D_6__uncultured bacterium	0.0495248	-0.503139	0.00128312
HM061995.1.1417	D_0__Bacteria	D_1__Acidobacteria	D_2__Acidobacteria	D_3__Subgroup 3	D_4__Unknown Family	D_5__Candidatus Solibacter	D_6__uncultured bacterium	0.0392521	-0.523737	0.000739446
FQ659457.1.1353	D_0__Bacteria	D_1__Acidobacteria	D_2__Acidobacteria	D_3__Subgroup 3	D_4__Unknown Family	D_5__Candidatus Solibacter	D_6__uncultured bacterium				0.0406237	-0.551292	0.000334217
EF019881.1.1346	D_0__Bacteria	D_1__Acidobacteria	D_2__Acidobacteria	D_3__Subgroup 3	D_4__Unknown Family	D_5__Candidatus Solibacter	D_6__uncultured soil bacterium				0.0445349	-0.542863	0.00042922
HM061980.1.1448	D_0__Bacteria	D_1__Acidobacteria	D_2__Acidobacteria	D_3__Subgroup 4	D_4__11-24	D_5__uncultured Acidobacteria bacterium	D_6__uncultured Acidobacteria bacterium	0.0332274	-0.534977	0.000539232
JN023123.1.1492	D_0__Bacteria	D_1__Acidobacteria	D_2__Acidobacteria	D_3__Subgroup 4	D_4__11-24	D_5__uncultured bacterium	D_6__uncultured bacterium	0.0386945	-0.524492	0.000724181
EF516484.1.1443	D_0__Bacteria	D_1__Acidobacteria	D_2__Acidobacteria	D_3__Subgroup 4	D_4__Elev-16S-573	D_5__uncultured bacterium	D_6__uncultured bacterium	0.0045775	-0.634723	1.86973e-05	0.0217469	0.590567	9.49374e-05
AM157321.1.1223	D_0__Bacteria	D_1__Acidobacteria	D_2__Acidobacteria	D_3__Subgroup 4	D_4__Elev-16S-573	D_5__uncultured bacterium	D_6__uncultured bacterium	0.0004432	0.720616	3.36491e-07
HQ645178.1.1525	D_0__Bacteria	D_1__Acidobacteria	D_2__Acidobacteria	D_3__Subgroup 4	D_4__RB41	D_5__uncultured bacterium	D_6__uncultured bacterium	0.0469544	0.509243	0.00109368
JN177873.1.1561	D_0__Bacteria	D_1__Acidobacteria	D_2__Acidobacteria	D_3__Subgroup 4	D_4__RB41	D_5__uncultured bacterium	D_6__uncultured bacterium	0.00021699	0.73808	1.23559e-07	0.00445157	-0.663865	5.52793e-06
JX114416.1.1478	D_0__Bacteria	D_1__Acidobacteria	D_2__Acidobacteria	D_3__Subgroup 4	D_4__Unknown Family	D_5__Blastocatella	D_6__uncultured Acidobacteria bacterium	0.0452779	0.513301	0.000981873
HQ598456.1.1477	D_0__Bacteria	D_1__Acidobacteria	D_2__Acidobacteria	D_3__Subgroup 4	D_4__Unknown Family	D_5__Blastocatella	D_6__uncultured Acidobacteria bacterium	0.0386945	-0.524437	0.00072527	0.0130892	0.619111	3.41609e-05
KC442469.1.1405	D_0__Bacteria	D_1__Acidobacteria	D_2__Acidobacteria	D_3__Subgroup 4	D_4__Unknown Family	D_5__Blastocatella	D_6__uncultured bacterium	0.00014936	0.748903	6.37868e-08	0.0152059	-0.611063	4.603e-05
AF368180.1.1418	D_0__Bacteria	D_1__Acidobacteria	D_2__Acidobacteria	D_3__Subgroup 4	D_4__Unknown Family	D_5__Blastocatella	D_6__uncultured bacterium				0.0337187	-0.567237	0.000204364
HQ597759.1.1482	D_0__Bacteria	D_1__Acidobacteria	D_2__Acidobacteria	D_3__Subgroup 5	D_4__uncultured Acidobacteria bacterium	D_5__uncultured Acidobacteria bacterium	D_6__uncultured Acidobacteria bacterium	0.0178099	0.573026	0.000169868
HQ597624.1.1480	D_0__Bacteria	D_1__Acidobacteria	D_2__Acidobacteria	D_3__Subgroup 5	D_4__uncultured bacterium	D_5__uncultured bacterium	D_6__uncultured bacterium	0.0162764	0.577372	0.000147518
DQ984540.1.1489	D_0__Bacteria	D_1__Acidobacteria	D_2__Acidobacteria	D_3__Subgroup 5	D_4__uncultured bacterium	D_5__uncultured bacterium	D_6__uncultured bacterium	0.0238872	-0.557525	0.000276572
HM062417.1.1477	D_0__Bacteria	D_1__Acidobacteria	D_2__Acidobacteria	D_3__Subgroup 6	D_4__uncultured Acidobacteria bacterium	D_5__uncultured Acidobacteria bacterium	D_6__uncultured Acidobacteria bacterium	0.0182371	0.570776	0.000182596
HQ597121.1.1508	D_0__Bacteria	D_1__Acidobacteria	D_2__Acidobacteria	D_3__Subgroup 6	D_4__uncultured Acidobacteria bacterium	D_5__uncultured Acidobacteria bacterium	D_6__uncultured Acidobacteria bacterium	0.0238269	-0.558087	0.000271836
HQ598110.1.1508	D_0__Bacteria	D_1__Acidobacteria	D_2__Acidobacteria	D_3__Subgroup 6	D_4__uncultured Acidobacteria bacterium	D_5__uncultured Acidobacteria bacterium	D_6__uncultured Acidobacteria bacterium	0.00374166	0.646632	1.15407e-05	0.0390069	-0.554275	0.000305407
HQ597808.1.1508	D_0__Bacteria	D_1__Acidobacteria	D_2__Acidobacteria	D_3__Subgroup 6	D_4__uncultured Acidobacteria bacterium	D_5__uncultured Acidobacteria bacterium	D_6__uncultured Acidobacteria bacterium	1.71315e-05	0.791662	3.25169e-09	0.00963575	-0.630702	2.19057e-05
HQ450137.1.1513	D_0__Bacteria	D_1__Acidobacteria	D_2__Acidobacteria	D_3__Subgroup 6	D_4__uncultured Acidobacteria bacterium	D_5__uncultured Acidobacteria bacterium	D_6__uncultured Acidobacteria bacterium	0.0443153	0.514717	0.000945304
HQ729853.1.1507	D_0__Bacteria	D_1__Acidobacteria	D_2__Acidobacteria	D_3__Subgroup 6	D_4__uncultured Acidobacteria bacterium	D_5__uncultured Acidobacteria bacterium	D_6__uncultured Acidobacteria bacterium	0.00385918	0.643736	1.30019e-05	0.0044661	-0.66145	6.14581e-06
JQ426752.1.1508	D_0__Bacteria	D_1__Acidobacteria	D_2__Acidobacteria	D_3__Subgroup 6	D_4__uncultured Acidobacteria bacterium	D_5__uncultured Acidobacteria bacterium	D_6__uncultured Acidobacteria bacterium	0.000613933	0.708653	6.4091e-07
HQ597169.1.1505	D_0__Bacteria	D_1__Acidobacteria	D_2__Acidobacteria	D_3__Subgroup 6	D_4__uncultured Acidobacteria bacterium	D_5__uncultured Acidobacteria bacterium	D_6__uncultured Acidobacteria bacterium	0.0495248	0.503322	0.00127705
New.ReferenceOTU1549	D_0__Bacteria	D_1__Acidobacteria	D_2__Acidobacteria	D_3__Subgroup 6	D_4__uncultured Acidobacteria bacterium	D_5__uncultured Acidobacteria bacterium	D_6__uncultured Acidobacteria bacterium	0.0357977	-0.530321	0.000615395
FN811208.1.1529	D_0__Bacteria	D_1__Acidobacteria	D_2__Acidobacteria	D_3__Subgroup 6	D_4__uncultured Acidobacteriaceae bacterium	D_5__uncultured Acidobacteriaceae bacterium	D_6__uncultured Acidobacteriaceae bacterium	0.0145912	0.582993	0.000122551
FJ152776.1.1508	D_0__Bacteria	D_1__Acidobacteria	D_2__Acidobacteria	D_3__Subgroup 6	D_4__uncultured bacterium	D_5__uncultured bacterium	D_6__uncultured bacterium	0.00217426	0.663687	5.57133e-06	0.00897777	-0.635239	1.83185e-05
JQ425987.1.1464	D_0__Bacteria	D_1__Acidobacteria	D_2__Acidobacteria	D_3__Subgroup 6	D_4__uncultured bacterium	D_5__uncultured bacterium	D_6__uncultured bacterium	0.0413583	0.520506	0.000808085
HQ729869.1.1509	D_0__Bacteria	D_1__Acidobacteria	D_2__Acidobacteria	D_3__Subgroup 6	D_4__uncultured bacterium	D_5__uncultured bacterium	D_6__uncultured bacterium	0.0495248	0.503503	0.00127108
HQ114120.1.1476	D_0__Bacteria	D_1__Acidobacteria	D_2__Acidobacteria	D_3__Subgroup 6	D_4__uncultured bacterium	D_5__uncultured bacterium	D_6__uncultured bacterium	0.0101556	0.600011	6.84299e-05	0.0181534	-0.598422	7.23587e-05
EF018706.1.1397	D_0__Bacteria	D_1__Acidobacteria	D_2__Acidobacteria	D_3__Subgroup 6	D_4__uncultured bacterium	D_5__uncultured bacterium	D_6__uncultured bacterium	0.0445415	0.514306	0.000955798	0.0448121	-0.541397	0.000448014
EU133820.1.1365	D_0__Bacteria	D_1__Acidobacteria	D_2__Acidobacteria	D_3__Subgroup 6	D_4__uncultured bacterium	D_5__uncultured bacterium	D_6__uncultured bacterium	0.00927718	0.605382	5.65399e-05
HQ864124.1.1516	D_0__Bacteria	D_1__Acidobacteria	D_2__Acidobacteria	D_3__Subgroup 6	D_4__uncultured bacterium	D_5__uncultured bacterium	D_6__uncultured bacterium	0.0495248	0.503503	0.00127108
HQ597457.1.1519	D_0__Bacteria	D_1__Acidobacteria	D_2__Acidobacteria	D_3__Subgroup 6	D_4__uncultured bacterium	D_5__uncultured bacterium	D_6__uncultured bacterium	0.0124315	0.590922	9.37934e-05	0.0320348	-0.569781	0.000188494
JN367233.1.1456	D_0__Bacteria	D_1__Acidobacteria	D_2__Acidobacteria	D_3__Subgroup 6	D_4__uncultured bacterium	D_5__uncultured bacterium	D_6__uncultured bacterium	0.0426428	0.518241	0.000859509
EU589273.1.1510	D_0__Bacteria	D_1__Acidobacteria	D_2__Acidobacteria	D_3__Subgroup 6	D_4__uncultured bacterium	D_5__uncultured bacterium	D_6__uncultured bacterium	0.0206511	0.564686	0.000221465
HQ598282.1.1507	D_0__Bacteria	D_1__Acidobacteria	D_2__Acidobacteria	D_3__Subgroup 6	D_4__uncultured bacterium	D_5__uncultured bacterium	D_6__uncultured bacterium	0.0439376	0.515917	0.000915279
HQ864120.1.1522	D_0__Bacteria	D_1__Acidobacteria	D_2__Acidobacteria	D_3__Subgroup 6	D_4__uncultured bacterium	D_5__uncultured bacterium	D_6__uncultured bacterium	0.0495248	0.503406	0.00127428
GU359074.1.1477	D_0__Bacteria	D_1__Acidobacteria	D_2__Acidobacteria	D_3__Subgroup 6	D_4__uncultured bacterium	D_5__uncultured bacterium	D_6__uncultured bacterium	0.00669011	0.619261	3.3968e-05	0.00168217	-0.692782	1.4368e-06
FJ479153.1.1516	D_0__Bacteria	D_1__Acidobacteria	D_2__Acidobacteria	D_3__Subgroup 6	D_4__uncultured bacterium	D_5__uncultured bacterium	D_6__uncultured bacterium	0.0453637	0.512962	0.000990799
HM438232.1.1457	D_0__Bacteria	D_1__Acidobacteria	D_2__Acidobacteria	D_3__Subgroup 6	D_4__uncultured bacterium	D_5__uncultured bacterium	D_6__uncultured bacterium	0.012869	0.589384	9.88412e-05
EU665009.1.1456	D_0__Bacteria	D_1__Acidobacteria	D_2__Acidobacteria	D_3__Subgroup 6	D_4__uncultured bacterium	D_5__uncultured bacterium	D_6__uncultured bacterium	0.0495248	0.504768	0.00122992
New.CleanUp.ReferenceOTU137597	D_0__Bacteria	D_1__Acidobacteria	D_2__Acidobacteria	D_3__Subgroup 6	D_4__uncultured bacterium	D_5__uncultured bacterium	D_6__uncultured bacterium	0.0332047	-0.535104	0.000537287
EU117059.1.1200	D_0__Bacteria	D_1__Acidobacteria	D_2__Acidobacteria	D_3__Subgroup 6	D_4__uncultured bacterium	D_5__uncultured bacterium	D_6__uncultured bacterium				0.0382711	0.556117	0.000288749
GQ302589.1.1511	D_0__Bacteria	D_1__Acidobacteria	D_2__Acidobacteria	D_3__Subgroup 6	D_4__uncultured bacterium gp6	D_5__uncultured bacterium gp6	D_6__uncultured bacterium gp6	0.00175748	0.671553	3.9196e-06	0.00545591	-0.655272	8.02567e-06
FQ659026.2.1335	D_0__Bacteria	D_1__Acidobacteria	D_2__Acidobacteria	D_3__Subgroup 6	D_4__uncultured soil bacterium	D_5__uncultured soil bacterium	D_6__uncultured soil bacterium	0.0413583	0.520378	0.000810909
HE653859.1.1455	D_0__Bacteria	D_1__Acidobacteria	D_2__Holophagae	D_3__Subgroup 10	D_4__NS72	D_5__uncultured bacterium	D_6__uncultured bacterium	0.0495248	0.503686	0.00126505
EF020070.1.1404	D_0__Bacteria	D_1__Acidobacteria	D_2__Holophagae	D_3__Subgroup 10	D_4__Sva0725	D_5__uncultured bacterium	D_6__uncultured bacterium	0.0495248	0.505321	0.00121232	0.0372942	-0.560182	0.000254834
FJ004650.1.1377	D_0__Bacteria	D_1__Acidobacteria	D_2__Holophagae	D_3__Subgroup 7	D_4__uncultured bacterium	D_5__uncultured bacterium	D_6__uncultured bacterium	0.0124104	-0.591156	9.30458e-05
AB486063.1.1376	D_0__Bacteria	D_1__Acidobacteria	D_2__Holophagae	D_3__Subgroup 7	D_4__uncultured bacterium	D_5__uncultured bacterium	D_6__uncultured bacterium	0.00548956	-0.628677	2.37046e-05
HM445163.1.1364	D_0__Bacteria	D_1__Acidobacteria	D_2__Subgroup 22	D_3__uncultured Acidobacteriales bacterium	D_4__uncultured Acidobacteriales bacterium	D_5__uncultured Acidobacteriales bacterium	D_6__uncultured Acidobacteriales bacterium	0.048997	0.506319	0.0011811
HM445086.1.1377	D_0__Bacteria	D_1__Acidobacteria	D_2__Subgroup 22	D_3__uncultured bacterium	D_4__uncultured bacterium	D_5__uncultured bacterium	D_6__uncultured bacterium	0.0257857	0.55207	0.000326478	0.00771222	-0.642089	1.39064e-05
New.ReferenceOTU7032	D_0__Bacteria	D_1__Acidobacteria	D_2__Subgroup 22	D_3__uncultured bacterium	D_4__uncultured bacterium	D_5__uncultured bacterium	D_6__uncultured bacterium	0.00385108	0.644133	1.27919e-05	0.0305185	-0.572061	0.000175227
KC442705.1.1434	D_0__Bacteria	D_1__Actinobacteria	D_2__Acidimicrobiia	D_3__Acidimicrobiales	D_4__Iamiaceae	D_5__Iamia	D_6__uncultured bacterium	0.00378424	0.645265	1.22107e-05
EF019903.1.1372	D_0__Bacteria	D_1__Actinobacteria	D_2__Acidimicrobiia	D_3__Acidimicrobiales	D_4__uncultured	D_5__uncultured bacterium	D_6__uncultured bacterium	0.0499903	-0.502216	0.00131416
GQ094396.1.1345	D_0__Bacteria	D_1__Actinobacteria	D_2__Acidimicrobiia	D_3__Acidimicrobiales	D_4__uncultured	D_5__uncultured bacterium	D_6__uncultured bacterium	0.0495248	0.503503	0.00127108
KC554274.1.1517	D_0__Bacteria	D_1__Actinobacteria	D_2__Acidimicrobiia	D_3__Acidimicrobiales	D_4__uncultured	D_5__uncultured bacterium	D_6__uncultured bacterium	0.00374166	-0.646862	1.1431e-05	0.0377713	0.558066	0.000272013
JF225480.1.1336	D_0__Bacteria	D_1__Actinobacteria	D_2__Acidimicrobiia	D_3__Acidimicrobiales	D_4__uncultured	D_5__uncultured bacterium	D_6__uncultured bacterium	0.0181449	-0.571232	0.00017995
EU132727.1.1344	D_0__Bacteria	D_1__Actinobacteria	D_2__Acidimicrobiia	D_3__Acidimicrobiales	D_4__uncultured	D_5__uncultured bacterium	D_6__uncultured bacterium	0.0318655	-0.538467	0.000487781
AF524000.1.1292	D_0__Bacteria	D_1__Actinobacteria	D_2__Acidimicrobiia	D_3__Acidimicrobiales	D_4__uncultured	D_5__uncultured bacterium	D_6__uncultured bacterium	0.0076869	-0.61431	4.08529e-05	0.0337187	0.567169	0.000204802
New.CleanUp.ReferenceOTU148661	D_0__Bacteria	D_1__Actinobacteria	D_2__Acidimicrobiia	D_3__Acidimicrobiales	D_4__uncultured	D_5__uncultured bacterium	D_6__uncultured bacterium	0.037073	-0.527089	0.000673767
AY326627.1.1447	D_0__Bacteria	D_1__Actinobacteria	D_2__Acidimicrobiia	D_3__Acidimicrobiales	D_4__uncultured	D_5__uncultured soil bacterium	D_6__uncultured soil bacterium	0.0443153	-0.515062	0.000936599	0.0426178	0.547884	0.00037008
New.ReferenceOTU2109	D_0__Bacteria	D_1__Actinobacteria	D_2__Actinobacteria	D_3__Catenulisporales	D_4__Catenulisporaceae	D_5__Catenulispora	D_6__Catenulispora acidiphila DSM 44928	0.0298336	-0.543437	0.00042206
HG423567.1.1319	D_0__Bacteria	D_1__Actinobacteria	D_2__Actinobacteria	D_3__Corynebacteriales	D_4__Corynebacteriaceae	D_5__uncultured	D_6__uncultured bacterium	0.00660002	0.621381	3.13572e-05
EU132550.1.1353	D_0__Bacteria	D_1__Actinobacteria	D_2__Actinobacteria	D_3__Corynebacteriales	D_4__Mycobacteriaceae	D_5__Mycobacterium	D_6__uncultured actinobacterium	0.00122397	-0.683915	2.20702e-06	0.000222833	0.75636	3.96623e-08
JN003129.1.1231	D_0__Bacteria	D_1__Actinobacteria	D_2__Actinobacteria	D_3__Corynebacteriales	D_4__Mycobacteriaceae	D_5__Mycobacterium	D_6__uncultured actinobacterium	0.000613933	-0.709504	6.12852e-07	0.00231684	0.68507	2.08883e-06
AB092437.1.1409	D_0__Bacteria	D_1__Actinobacteria	D_2__Actinobacteria	D_3__Corynebacteriales	D_4__Nocardiaceae	D_5__Nocardia	D_6__Nocardia sp. YU011-1	0.0330504	-0.535369	0.000533223
DQ866766.1.1463	D_0__Bacteria	D_1__Actinobacteria	D_2__Actinobacteria	D_3__Corynebacteriales	D_4__uncultured	D_5__uncultured bacterium	D_6__uncultured bacterium	0.0249532	-0.554099	0.000307039
JF833840.1.1468	D_0__Bacteria	D_1__Actinobacteria	D_2__Actinobacteria	D_3__Frankiales	D_4__Acidothermaceae	D_5__Acidothermus	D_6__Thermomonosporaceae bacterium YE4-D4-16-CH2	0.0178336	-0.572831	0.00017094
EU038018.1.1458	D_0__Bacteria	D_1__Actinobacteria	D_2__Actinobacteria	D_3__Frankiales	D_4__Acidothermaceae	D_5__Acidothermus	D_6__uncultured actinobacterium	0.0180647	-0.57152	0.000178298
JF135243.1.1336	D_0__Bacteria	D_1__Actinobacteria	D_2__Actinobacteria	D_3__Frankiales	D_4__Acidothermaceae	D_5__Acidothermus	D_6__uncultured bacterium	0.00427057	-0.63861	1.60091e-05
JF199326.1.1334	D_0__Bacteria	D_1__Actinobacteria	D_2__Actinobacteria	D_3__Frankiales	D_4__Acidothermaceae	D_5__Acidothermus	D_6__uncultured bacterium	0.0227655	-0.560363	0.000253407
EU133137.1.1328	D_0__Bacteria	D_1__Actinobacteria	D_2__Actinobacteria	D_3__Frankiales	D_4__Acidothermaceae	D_5__Acidothermus	D_6__uncultured bacterium	0.000513325	-0.715173	4.52922e-07	0.0235973	0.585992	0.000110854
HM306174.1.1334	D_0__Bacteria	D_1__Actinobacteria	D_2__Actinobacteria	D_3__Frankiales	D_4__Acidothermaceae	D_5__Acidothermus	D_6__uncultured bacterium	0.0372457	-0.526549	0.000683975
AB821131.1.1480	D_0__Bacteria	D_1__Actinobacteria	D_2__Actinobacteria	D_3__Frankiales	D_4__Acidothermaceae	D_5__Acidothermus	D_6__uncultured bacterium	0.00272036	-0.656496	7.61607e-06
New.CleanUp.ReferenceOTU358271	D_0__Bacteria	D_1__Actinobacteria	D_2__Actinobacteria	D_3__Frankiales	D_4__Acidothermaceae	D_5__Acidothermus	D_6__uncultured bacterium	0.0466342	-0.510086	0.00106958
New.ReferenceOTU5710	D_0__Bacteria	D_1__Actinobacteria	D_2__Actinobacteria	D_3__Frankiales	D_4__Acidothermaceae	D_5__Acidothermus	D_6__uncultured soil bacterium	0.0495248	-0.504205	0.00124809
AB245400.1.1470	D_0__Bacteria	D_1__Actinobacteria	D_2__Actinobacteria	D_3__Frankiales	D_4__Frankiaceae	D_5__Jatrophihabitans	D_6__Actinomycetales bacterium Gsoil 1621				0.0371804	0.56119	0.000246999
KC554168.1.1514	D_0__Bacteria	D_1__Actinobacteria	D_2__Actinobacteria	D_3__Frankiales	D_4__Frankiaceae	D_5__Jatrophihabitans	D_6__uncultured bacterium	0.047145	-0.508792	0.00110678
HM270025.1.1338	D_0__Bacteria	D_1__Actinobacteria	D_2__Actinobacteria	D_3__Frankiales	D_4__Sporichthyaceae	D_5__Sporichthya	D_6__uncultured bacterium	0.00952296	-0.604099	5.91966e-05
New.ReferenceOTU6791	D_0__Bacteria	D_1__Actinobacteria	D_2__Actinobacteria	D_3__Kineosporiales	D_4__Kineosporiaceae	D_5__Angustibacter	D_6__uncultured bacterium	0.0453637	-0.512924	0.000991822	0.0412442	0.550134	0.000346038
AB649007.1.1483	D_0__Bacteria	D_1__Actinobacteria	D_2__Actinobacteria	D_3__Micrococcales	D_4__Intrasporangiaceae	D_5__Oryzihumus	D_6__Oryzihumus leptocrescens	0.00822539	0.610879	4.63401e-05
EF018814.1.1366	D_0__Bacteria	D_1__Actinobacteria	D_2__Actinobacteria	D_3__Micrococcales	D_4__Intrasporangiaceae	D_5__Oryzihumus	D_6__uncultured bacterium	0.0296562	0.54377	0.00041795
DQ345443.1.1413	D_0__Bacteria	D_1__Actinobacteria	D_2__Actinobacteria	D_3__Micrococcales	D_4__Intrasporangiaceae	D_5__uncultured	D_6__uncultured bacterium	0.00298963	0.653118	8.79553e-06	0.00390018	-0.670107	4.18469e-06
JF135937.1.1340	D_0__Bacteria	D_1__Actinobacteria	D_2__Actinobacteria	D_3__Micrococcales	D_4__Microbacteriaceae	D_5__Frigoribacterium	D_6__uncultured Frigoribacterium sp.	0.00660002	0.621356	3.13869e-05	0.043975	-0.54365	0.000419426
KF387699.1.1386	D_0__Bacteria	D_1__Actinobacteria	D_2__Actinobacteria	D_3__Micrococcales	D_4__Microbacteriaceae	D_5__Microbacterium	D_6__uncultured bacterium	0.0380408	0.525328	0.000707601
HM480368.1.1434	D_0__Bacteria	D_1__Actinobacteria	D_2__Actinobacteria	D_3__Micrococcales	D_4__Micrococcaceae	D_5__Arthrobacter	D_6__Arthrobacter sp. H14	0.01222	-0.591794	9.10379e-05	0.0241857	0.584551	0.000116342
EF154091.1.1436	D_0__Bacteria	D_1__Actinobacteria	D_2__Actinobacteria	D_3__Micrococcales	D_4__Micrococcaceae	D_5__Arthrobacter	D_6__uncultured bacterium	0.0441996	0.515612	0.000922835
GQ214112.1.1444	D_0__Bacteria	D_1__Actinobacteria	D_2__Actinobacteria	D_3__Micrococcales	D_4__Micrococcaceae	D_5__Arthrobacter	D_6__uncultured bacterium	0.00559177	0.62789	2.44399e-05	0.0382474	-0.556821	0.000282601
AY921979.1.1377	D_0__Bacteria	D_1__Actinobacteria	D_2__Actinobacteria	D_3__Micrococcales	D_4__Micrococcaceae	D_5__uncultured	D_6__uncultured actinobacterium	0.00663054	-0.619749	3.33509e-05	0.0216286	0.59137	9.23683e-05
New.ReferenceOTU2468	D_0__Bacteria	D_1__Actinobacteria	D_2__Actinobacteria	D_3__Micromonosporales	D_4__Micromonosporaceae	D_5__Asanoa	D_6__Asanoa hainanensis	0.00660002	-0.621151	3.16315e-05
New.CleanUp.ReferenceOTU2482387	D_0__Bacteria	D_1__Actinobacteria	D_2__Actinobacteria	D_3__Micromonosporales	D_4__Micromonosporaceae	D_5__Longispora	D_6__compost metagenome	0.0498552	0.50246	0.00130588
New.CleanUp.ReferenceOTU359740	D_0__Bacteria	D_1__Actinobacteria	D_2__Actinobacteria	D_3__Micromonosporales	D_4__Micromonosporaceae	D_5__uncultured	D_6__uncultured bacterium	0.0439376	-0.516085	0.000911153
FQ658623.1.1337	D_0__Bacteria	D_1__Actinobacteria	D_2__Actinobacteria	D_3__PeM15	D_4__uncultured soil bacterium	D_5__uncultured soil bacterium	D_6__uncultured soil bacterium	0.0431776	0.517382	0.000879756
CU926593.1.1339	D_0__Bacteria	D_1__Actinobacteria	D_2__Actinobacteria	D_3__Propionibacteriales	D_4__Nocardioidaceae	D_5__Aeromicrobium	D_6__uncultured bacterium	0.045122	-0.513594	0.000974209
JQ428760.1.1478	D_0__Bacteria	D_1__Actinobacteria	D_2__Actinobacteria	D_3__Propionibacteriales	D_4__Nocardioidaceae	D_5__Marmoricola	D_6__uncultured bacterium	0.0427186	0.518069	0.000863535
New.CleanUp.ReferenceOTU1957182	D_0__Bacteria	D_1__Actinobacteria	D_2__Actinobacteria	D_3__Propionibacteriales	D_4__Nocardioidaceae	D_5__Nocardioides	D_6__Nocardioides sp. JC2947	0.0357977	-0.529672	0.000626741
JF136060.1.1353	D_0__Bacteria	D_1__Actinobacteria	D_2__Actinobacteria	D_3__Propionibacteriales	D_4__Nocardioidaceae	D_5__Nocardioides	D_6__uncultured bacterium	0.0271638	0.548781	0.000360326	0.0433591	-0.546388	0.000386892
AB696869.1.1211	D_0__Bacteria	D_1__Actinobacteria	D_2__Actinobacteria	D_3__Propionibacteriales	D_4__Nocardioidaceae	D_5__Nocardioides	D_6__uncultured bacterium	0.0045775	0.634455	1.88973e-05	0.0218585	-0.589475	9.85365e-05
JF111396.1.1335	D_0__Bacteria	D_1__Actinobacteria	D_2__Actinobacteria	D_3__Propionibacteriales	D_4__Nocardioidaceae	D_5__Nocardioides	D_6__uncultured bacterium	0.0327975	0.535978	0.000524002
AJ244655.1.1386	D_0__Bacteria	D_1__Actinobacteria	D_2__Actinobacteria	D_3__Propionibacteriales	D_4__Nocardioidaceae	D_5__Nocardioides	D_6__uncultured bacterium	0.0495248	0.503324	0.00127697
KC442670.1.1413	D_0__Bacteria	D_1__Actinobacteria	D_2__Actinobacteria	D_3__Propionibacteriales	D_4__Nocardioidaceae	D_5__Nocardioides	D_6__uncultured Nocardioidaceae bacterium	0.00134686	0.680807	2.55643e-06
FJ492843.1.1457	D_0__Bacteria	D_1__Actinobacteria	D_2__Actinobacteria	D_3__Pseudonocardiales	D_4__Pseudonocardiaceae	D_5__Pseudonocardia	D_6__Pseudonocardia sp. CASMBPK3	0.0413583	-0.520461	0.000809081
Z38007.1.1490	D_0__Bacteria	D_1__Actinobacteria	D_2__Actinobacteria	D_3__Pseudonocardiales	D_4__Pseudonocardiaceae	D_5__Saccharomonospora	D_6__Saccharomonospora viridis	0.0498552	0.50246	0.00130588
FJ481077.1.1475	D_0__Bacteria	D_1__Actinobacteria	D_2__Actinobacteria	D_3__Streptomycetales	D_4__Streptomycetaceae	D_5__Streptomyces	D_6__Streptomyces coelicolor	0.0335232	-0.534158	0.000551998
AB449812.1.1457	D_0__Bacteria	D_1__Actinobacteria	D_2__Actinobacteria	D_3__Streptomycetales	D_4__Streptomycetaceae	D_5__Streptomyces	D_6__Streptomyces sp. TP-A0874	0.00431569	-0.637725	1.65878e-05	0.0374911	0.558906	0.000265074
KC252578.1.1492	D_0__Bacteria	D_1__Actinobacteria	D_2__Actinobacteria	D_3__Streptomycetales	D_4__Streptomycetaceae	D_5__Streptomyces	D_6__Streptomyces sp. TP-A0874	0.047599	-0.507875	0.00113385
KF006406.1.1200	D_0__Bacteria	D_1__Actinobacteria	D_2__Actinobacteria	D_3__Streptomycetales	D_4__Streptomycetaceae	D_5__Streptomyces	D_6__uncultured bacterium	0.020107	-0.566246	0.000210859
GU459171.1.1387	D_0__Bacteria	D_1__Actinobacteria	D_2__Actinobacteria	D_3__Streptosporangiales	D_4__Streptosporangiaceae	D_5__Microbispora	D_6__actinomycete PtL	0.00674493	-0.618551	3.48865e-05	0.0290765	0.57434	0.000162809
FJ214339.1.1400	D_0__Bacteria	D_1__Actinobacteria	D_2__Actinobacteria	D_3__Streptosporangiales	D_4__Thermomonosporaceae	D_5__Actinocorallia	D_6__Actinocorallia sp. YIM 56155	0.0450907	0.513702	0.000971395
FN824955.1.1286	D_0__Bacteria	D_1__Actinobacteria	D_2__Coriobacteriia	D_3__Coriobacteriales	D_4__Coriobacteriaceae	D_5__uncultured	D_6__uncultured bacterium	0.0399319	0.522932	0.000756042
EF020106.1.1374	D_0__Bacteria	D_1__Actinobacteria	D_2__MB-A2-108	D_3__uncultured bacterium	D_4__uncultured bacterium	D_5__uncultured bacterium	D_6__uncultured bacterium	0.00824968	0.610053	4.77584e-05
KF385182.1.1403	D_0__Bacteria	D_1__Actinobacteria	D_2__Thermoleophilia	D_3__Gaiellales	D_4__Gaiellaceae	D_5__Gaiella	D_6__uncultured actinobacterium				0.0345071	0.565221	0.000217777
HE818678.1.1456	D_0__Bacteria	D_1__Actinobacteria	D_2__Thermoleophilia	D_3__Gaiellales	D_4__Gaiellaceae	D_5__Gaiella	D_6__uncultured bacterium	0.00596	0.625161	2.715e-05	0.0107208	-0.626856	2.54361e-05
JF139780.1.1366	D_0__Bacteria	D_1__Actinobacteria	D_2__Thermoleophilia	D_3__Gaiellales	D_4__Gaiellaceae	D_5__Gaiella	D_6__uncultured bacterium	0.0157955	-0.578856	0.000140518	0.0407018	0.550918	0.000337991
HQ190310.1.1519	D_0__Bacteria	D_1__Actinobacteria	D_2__Thermoleophilia	D_3__Gaiellales	D_4__Gaiellaceae	D_5__Gaiella	D_6__uncultured bacterium	0.0071381	-0.616548	3.75974e-05	0.00507908	0.657705	7.23035e-06
New.CleanUp.ReferenceOTU3026089	D_0__Bacteria	D_1__Actinobacteria	D_2__Thermoleophilia	D_3__Gaiellales	D_4__Gaiellaceae	D_5__Gaiella	D_6__uncultured bacterium	0.0413583	0.520461	0.000809081
HM748665.1.1464	D_0__Bacteria	D_1__Actinobacteria	D_2__Thermoleophilia	D_3__Gaiellales	D_4__uncultured	D_5__bacterium Ellin6517	D_6__bacterium Ellin6517	0.0365176	-0.528194	0.000653276
New.ReferenceOTU6340	D_0__Bacteria	D_1__Actinobacteria	D_2__Thermoleophilia	D_3__Gaiellales	D_4__uncultured	D_5__uncultured actinobacterium	D_6__uncultured actinobacterium	0.0157955	-0.578752	0.000140996
New.ReferenceOTU6254	D_0__Bacteria	D_1__Actinobacteria	D_2__Thermoleophilia	D_3__Gaiellales	D_4__uncultured	D_5__uncultured actinobacterium	D_6__uncultured actinobacterium	0.00158416	-0.675768	3.23236e-06
EU132880.1.1318	D_0__Bacteria	D_1__Actinobacteria	D_2__Thermoleophilia	D_3__Gaiellales	D_4__uncultured	D_5__uncultured bacterium	D_6__uncultured bacterium	0.0336767	-0.533596	0.000560906	0.0152059	0.610068	4.77324e-05
EU132714.1.1375	D_0__Bacteria	D_1__Actinobacteria	D_2__Thermoleophilia	D_3__Gaiellales	D_4__uncultured	D_5__uncultured bacterium	D_6__uncultured bacterium	0.0418626	-0.51951	0.00083034
JF235360.1.1367	D_0__Bacteria	D_1__Actinobacteria	D_2__Thermoleophilia	D_3__Gaiellales	D_4__uncultured	D_5__uncultured bacterium	D_6__uncultured bacterium	0.00099587	-0.692079	1.48732e-06
EU132982.1.1355	D_0__Bacteria	D_1__Actinobacteria	D_2__Thermoleophilia	D_3__Gaiellales	D_4__uncultured	D_5__uncultured bacterium	D_6__uncultured bacterium	0.00378424	-0.645931	1.18799e-05	0.0170367	0.603443	6.05969e-05
JF235608.1.1366	D_0__Bacteria	D_1__Actinobacteria	D_2__Thermoleophilia	D_3__Gaiellales	D_4__uncultured	D_5__uncultured Rubrobacterales bacterium	D_6__uncultured Rubrobacterales bacterium	0.0333769	-0.534632	0.000544573
AF391983.1.1352	D_0__Bacteria	D_1__Actinobacteria	D_2__Thermoleophilia	D_3__Solirubrobacterales	D_4__480-2	D_5__uncultured bacterium	D_6__uncultured bacterium	0.00281526	-0.655302	8.01536e-06	0.0403516	0.551974	0.000327424
EU132539.1.1359	D_0__Bacteria	D_1__Actinobacteria	D_2__Thermoleophilia	D_3__Solirubrobacterales	D_4__480-2	D_5__uncultured bacterium	D_6__uncultured bacterium	0.0238872	-0.557547	0.000276381
New.ReferenceOTU439	D_0__Bacteria	D_1__Actinobacteria	D_2__Thermoleophilia	D_3__Solirubrobacterales	D_4__Patulibacteraceae	D_5__Patulibacter	D_6__uncultured bacterium	0.0272389	-0.548514	0.000363203
HM270154.1.1352	D_0__Bacteria	D_1__Actinobacteria	D_2__Thermoleophilia	D_3__Solirubrobacterales	D_4__TM146	D_5__uncultured Actinomycetales bacterium	D_6__uncultured Actinomycetales bacterium	0.000757959	-0.702917	8.63197e-07	0.017245	0.602345	6.30096e-05
EF516364.1.1456	D_0__Bacteria	D_1__Actinobacteria	D_2__Thermoleophilia	D_3__Solirubrobacterales	D_4__YNPFFP1	D_5__uncultured bacterium	D_6__uncultured bacterium	0.047145	-0.508772	0.00110737
AB254798.1.1294	D_0__Bacteria	D_1__Actinobacteria	D_2__Thermoleophilia	D_3__Solirubrobacterales	D_4__YNPFFP1	D_5__uncultured bacterium	D_6__uncultured bacterium	0.0019848	-0.667445	4.71599e-06
New.ReferenceOTU7507	D_0__Bacteria	D_1__Actinobacteria	D_2__Thermoleophilia	D_3__Solirubrobacterales	D_4__YNPFFP1	D_5__uncultured thermal soil bacterium	D_6__uncultured thermal soil bacterium	0.000973009	-0.696006	1.22456e-06	0.0235973	0.586016	0.000110763
GQ264155.1.1456	D_0__Bacteria	D_1__Armatimonadetes	D_2__uncultured bacterium	D_3__uncultured bacterium	D_4__uncultured bacterium	D_5__uncultured bacterium	D_6__uncultured bacterium	0.0180647	0.571632	0.000177659	0.0374911	-0.559126	0.000263281
DQ178979.1.1479	D_0__Bacteria	D_1__Bacteroidetes	D_2__Cytophagia	D_3__Cytophagales	D_4__Cyclobacteriaceae	D_5__Algoriphagus	D_6__Algoriphagus terrigena	0.0380408	0.525337	0.000707415
JF236133.1.1353	D_0__Bacteria	D_1__Bacteroidetes	D_2__Cytophagia	D_3__Cytophagales	D_4__Cytophagaceae	D_5__uncultured	D_6__uncultured bacterium	0.000973009	0.695092	1.28155e-06	0.0254075	-0.582596	0.00012418
HE602796.1.1399	D_0__Bacteria	D_1__Bacteroidetes	D_2__Cytophagia	D_3__Cytophagales	D_4__Cytophagaceae	D_5__uncultured	D_6__uncultured bacterium	0.012869	0.589359	9.89264e-05	0.0217469	-0.590699	9.45122e-05
JF118408.1.1353	D_0__Bacteria	D_1__Bacteroidetes	D_2__Cytophagia	D_3__Cytophagales	D_4__Cytophagaceae	D_5__uncultured	D_6__uncultured bacterium	0.0372457	0.526551	0.000683945
HQ190384.1.1493	D_0__Bacteria	D_1__Bacteroidetes	D_2__Cytophagia	D_3__Cytophagales	D_4__Cytophagaceae	D_5__uncultured	D_6__uncultured bacterium	0.0413583	0.520131	0.00081641
EF516777.1.1446	D_0__Bacteria	D_1__Bacteroidetes	D_2__Cytophagia	D_3__Cytophagales	D_4__Cytophagaceae	D_5__uncultured	D_6__uncultured bacterium	0.021301	-0.563136	0.000232477	0.00793218	0.638968	1.57797e-05
GQ263878.1.1463	D_0__Bacteria	D_1__Bacteroidetes	D_2__Cytophagia	D_3__Cytophagales	D_4__Cytophagaceae	D_5__uncultured	D_6__uncultured bacterium	0.0164926	0.576808	0.00015026
GU368365.1.1390	D_0__Bacteria	D_1__Bacteroidetes	D_2__Cytophagia	D_3__Cytophagales	D_4__Cytophagaceae	D_5__uncultured	D_6__uncultured bacterium	0.000396655	-0.723772	2.8233e-07	0.0281902	0.576971	0.000149466
FJ529939.1.1482	D_0__Bacteria	D_1__Bacteroidetes	D_2__Cytophagia	D_3__Cytophagales	D_4__Cytophagaceae	D_5__uncultured	D_6__uncultured bacterium	0.000108546	0.75577	4.12058e-08	0.0108961	-0.625921	2.63689e-05
New.CleanUp.ReferenceOTU1619940	D_0__Bacteria	D_1__Bacteroidetes	D_2__Cytophagia	D_3__Cytophagales	D_4__Cytophagaceae	D_5__uncultured	D_6__uncultured bacterium	0.0190504	-0.568779	0.00019461
GU359111.1.1447	D_0__Bacteria	D_1__Bacteroidetes	D_2__Flavobacteriia	D_3__Flavobacteriales	D_4__Cryomorphaceae	D_5__Fluviicola	D_6__uncultured bacterium	0.0426428	0.518221	0.000859978
AF493665.1.1275	D_0__Bacteria	D_1__Bacteroidetes	D_2__Flavobacteriia	D_3__Flavobacteriales	D_4__Flavobacteriaceae	D_5__Flavobacterium	D_6__Flavobacterium sp. C0105	0.0357977	0.530407	0.000613914	0.00771222	-0.643028	1.33839e-05
JF105520.1.1344	D_0__Bacteria	D_1__Bacteroidetes	D_2__Flavobacteriia	D_3__Flavobacteriales	D_4__Flavobacteriaceae	D_5__Flavobacterium	D_6__Flavobacterium sp. GOBB3-309	0.0277818	0.547732	0.000371759
EU431729.1.1473	D_0__Bacteria	D_1__Bacteroidetes	D_2__Flavobacteriia	D_3__Flavobacteriales	D_4__Flavobacteriaceae	D_5__Flavobacterium	D_6__Flavobacterium sp. HMDA3	0.0101556	0.599812	6.89121e-05	0.00771222	-0.644624	1.25368e-05
AM934650.1.1486	D_0__Bacteria	D_1__Bacteroidetes	D_2__Flavobacteriia	D_3__Flavobacteriales	D_4__Flavobacteriaceae	D_5__Flavobacterium	D_6__uncultured bacterium	0.0413583	0.520514	0.000807896
FR682719.1.1464	D_0__Bacteria	D_1__Bacteroidetes	D_2__Flavobacteriia	D_3__Flavobacteriales	D_4__Flavobacteriaceae	D_5__Flavobacterium	D_6__uncultured bacterium	0.00173142	0.672355	3.77932e-06	0.000222833	-0.755366	4.22953e-08
FJ946538.1.1290	D_0__Bacteria	D_1__Bacteroidetes	D_2__Flavobacteriia	D_3__Flavobacteriales	D_4__Flavobacteriaceae	D_5__uncultured	D_6__uncultured Flavobacterium sp.	0.0318655	0.538344	0.00048951
New.ReferenceOTU3807	D_0__Bacteria	D_1__Bacteroidetes	D_2__Flavobacteriia	D_3__Flavobacteriales	D_4__NS9 marine group	D_5__uncultured bacterium	D_6__uncultured bacterium	0.0032509	0.650753	9.71847e-06	0.0241857	-0.584367	0.000117061
JF198612.1.1354	D_0__Bacteria	D_1__Bacteroidetes	D_2__Sphingobacteriia	D_3__Sphingobacteriales	D_4__Chitinophagaceae	D_5__Chitinophaga	D_6__uncultured bacterium	0.0476725	0.507665	0.00114012
JF118092.1.1357	D_0__Bacteria	D_1__Bacteroidetes	D_2__Sphingobacteriia	D_3__Sphingobacteriales	D_4__Chitinophagaceae	D_5__Ferruginibacter	D_6__uncultured bacterium	0.00387373	0.643257	1.32593e-05
HM262789.1.1361	D_0__Bacteria	D_1__Bacteroidetes	D_2__Sphingobacteriia	D_3__Sphingobacteriales	D_4__Chitinophagaceae	D_5__Ferruginibacter	D_6__uncultured bacterium	0.00258875	0.65898	6.84273e-06	0.020044	-0.594236	8.36988e-05
HQ119373.1.1311	D_0__Bacteria	D_1__Bacteroidetes	D_2__Sphingobacteriia	D_3__Sphingobacteriales	D_4__Chitinophagaceae	D_5__Ferruginibacter	D_6__uncultured bacterium	0.0443153	0.514596	0.000948383
AB661562.1.1451	D_0__Bacteria	D_1__Bacteroidetes	D_2__Sphingobacteriia	D_3__Sphingobacteriales	D_4__Chitinophagaceae	D_5__Ferruginibacter	D_6__uncultured bacterium	0.0357977	0.530462	0.000612962
HM269009.1.1363	D_0__Bacteria	D_1__Bacteroidetes	D_2__Sphingobacteriia	D_3__Sphingobacteriales	D_4__Chitinophagaceae	D_5__uncultured	D_6__uncultured bacterium	0.00663054	0.620251	3.27249e-05
EF126250.1.1506	D_0__Bacteria	D_1__Bacteroidetes	D_2__Sphingobacteriia	D_3__Sphingobacteriales	D_4__Chitinophagaceae	D_5__uncultured	D_6__uncultured bacterium	0.0413583	0.520773	0.000802191
JF177065.1.1361	D_0__Bacteria	D_1__Bacteroidetes	D_2__Sphingobacteriia	D_3__Sphingobacteriales	D_4__Chitinophagaceae	D_5__uncultured	D_6__uncultured bacterium	0.00822539	0.610721	4.6608e-05
GQ340351.1.1398	D_0__Bacteria	D_1__Bacteroidetes	D_2__Sphingobacteriia	D_3__Sphingobacteriales	D_4__Chitinophagaceae	D_5__uncultured	D_6__uncultured bacterium	0.0471871	0.508514	0.00111494
EU133657.1.1353	D_0__Bacteria	D_1__Bacteroidetes	D_2__Sphingobacteriia	D_3__Sphingobacteriales	D_4__Chitinophagaceae	D_5__uncultured	D_6__uncultured bacterium	0.0115307	-0.593668	8.53558e-05
KC331470.1.1502	D_0__Bacteria	D_1__Bacteroidetes	D_2__Sphingobacteriia	D_3__Sphingobacteriales	D_4__Chitinophagaceae	D_5__uncultured	D_6__uncultured bacterium	0.00927718	0.60526	5.67883e-05	0.0313331	-0.570728	0.000182878
FR687417.1.1494	D_0__Bacteria	D_1__Bacteroidetes	D_2__Sphingobacteriia	D_3__Sphingobacteriales	D_4__Chitinophagaceae	D_5__uncultured	D_6__uncultured bacterium	0.045981	-0.511851	0.00102062
FM872812.1.1481	D_0__Bacteria	D_1__Bacteroidetes	D_2__Sphingobacteriia	D_3__Sphingobacteriales	D_4__Chitinophagaceae	D_5__uncultured	D_6__uncultured bacterium	0.0262596	0.55045	0.000342777
EU133709.1.1380	D_0__Bacteria	D_1__Bacteroidetes	D_2__Sphingobacteriia	D_3__Sphingobacteriales	D_4__Chitinophagaceae	D_5__uncultured	D_6__uncultured bacterium	0.0240262	0.556673	0.000283882
New.CleanUp.ReferenceOTU2318733	D_0__Bacteria	D_1__Bacteroidetes	D_2__Sphingobacteriia	D_3__Sphingobacteriales	D_4__Chitinophagaceae	D_5__uncultured	D_6__uncultured bacterium	0.0103585	-0.598853	7.12719e-05	0.0433591	0.544794	0.000405552
HE855908.1.1495	D_0__Bacteria	D_1__Bacteroidetes	D_2__Sphingobacteriia	D_3__Sphingobacteriales	D_4__Chitinophagaceae	D_5__uncultured	D_6__uncultured Bacteroidetes bacterium	0.000396655	0.724258	2.7476e-07	0.000207449	-0.776802	9.84382e-09
GU208382.1.1440	D_0__Bacteria	D_1__Bacteroidetes	D_2__Sphingobacteriia	D_3__Sphingobacteriales	D_4__Chitinophagaceae	D_5__uncultured	D_6__uncultured Bacteroidetes bacterium	0.0184841	0.570208	0.000185947	0.0281902	-0.575557	0.000156508
KC432493.1.1359	D_0__Bacteria	D_1__Bacteroidetes	D_2__Sphingobacteriia	D_3__Sphingobacteriales	D_4__Chitinophagaceae	D_5__uncultured	D_6__uncultured Bacteroidetes bacterium	0.0212493	0.563634	0.000228888
New.CleanUp.ReferenceOTU2640327	D_0__Bacteria	D_1__Bacteroidetes	D_2__Sphingobacteriia	D_3__Sphingobacteriales	D_4__Chitinophagaceae	D_5__uncultured	D_6__uncultured Bacteroidetes bacterium	0.0495248	-0.504089	0.00125186
EF515896.1.1446	D_0__Bacteria	D_1__Bacteroidetes	D_2__Sphingobacteriia	D_3__Sphingobacteriales	D_4__env.OPS 17	D_5__uncultured bacterium	D_6__uncultured bacterium	0.0471871	-0.508561	0.00111354
JF178482.1.1354	D_0__Bacteria	D_1__Bacteroidetes	D_2__Sphingobacteriia	D_3__Sphingobacteriales	D_4__env.OPS 17	D_5__uncultured bacterium	D_6__uncultured bacterium	0.0237738	0.558418	0.000269085
HE818635.1.1261	D_0__Bacteria	D_1__Bacteroidetes	D_2__Sphingobacteriia	D_3__Sphingobacteriales	D_4__env.OPS 17	D_5__uncultured bacterium	D_6__uncultured bacterium	0.0224182	0.561216	0.000246798	0.0383218	-0.555664	0.000292769
JQ655800.1.1482	D_0__Bacteria	D_1__Bacteroidetes	D_2__Sphingobacteriia	D_3__Sphingobacteriales	D_4__PHOS-HE51	D_5__uncultured bacterium	D_6__uncultured bacterium	0.047145	0.508915	0.00110321
EF019974.1.1386	D_0__Bacteria	D_1__Bacteroidetes	D_2__Sphingobacteriia	D_3__Sphingobacteriales	D_4__Saprospiraceae	D_5__uncultured	D_6__uncultured bacterium	0.00019083	0.741666	9.96075e-08	0.00053433	-0.727545	2.28194e-07
EF020218.1.1382	D_0__Bacteria	D_1__Bacteroidetes	D_2__Sphingobacteriia	D_3__Sphingobacteriales	D_4__Saprospiraceae	D_5__uncultured	D_6__uncultured bacterium	0.0101556	0.599813	6.89086e-05	0.0170497	-0.603034	6.14871e-05
EF020029.1.1380	D_0__Bacteria	D_1__Bacteroidetes	D_2__Sphingobacteriia	D_3__Sphingobacteriales	D_4__Saprospiraceae	D_5__uncultured	D_6__uncultured bacterium	0.0499903	0.502248	0.00131307
HQ738359.1.1489	D_0__Bacteria	D_1__Bacteroidetes	D_2__Sphingobacteriia	D_3__Sphingobacteriales	D_4__Saprospiraceae	D_5__uncultured	D_6__uncultured bacterium	0.0335232	0.533957	0.000555167	0.0377713	-0.558016	0.000272432
JN391670.1.1491	D_0__Bacteria	D_1__Bacteroidetes	D_2__Sphingobacteriia	D_3__Sphingobacteriales	D_4__Saprospiraceae	D_5__uncultured	D_6__uncultured bacterium	0.0380408	0.525337	0.000707415
AB682426.1.1445	D_0__Bacteria	D_1__Bacteroidetes	D_2__Sphingobacteriia	D_3__Sphingobacteriales	D_4__Sphingobacteriaceae	D_5__Mucilaginibacter	D_6__uncultured bacterium	0.0108321	-0.596223	7.81285e-05	0.0372942	0.560273	0.000254113
EF515651.1.1396	D_0__Bacteria	D_1__Bacteroidetes	D_2__vadinHA17	D_3__uncultured prokaryote	D_4__uncultured prokaryote	D_5__uncultured prokaryote	D_6__uncultured prokaryote	0.0495248	0.504544	0.00123712
EU135570.1.1394	D_0__Bacteria	D_1__Candidate division WS3	D_2__uncultured bacterium	D_3__uncultured bacterium	D_4__uncultured bacterium	D_5__uncultured bacterium	D_6__uncultured bacterium	0.00433765	0.636941	1.71165e-05	0.00790467	-0.640843	1.46286e-05
New.ReferenceOTU4782	D_0__Bacteria	D_1__Candidate division WS3	D_2__uncultured bacterium	D_3__uncultured bacterium	D_4__uncultured bacterium	D_5__uncultured bacterium	D_6__uncultured bacterium	0.0262596	0.550219	0.00034516	0.00390018	-0.669216	4.35595e-06
New.CleanUp.ReferenceOTU525656	D_0__Bacteria	D_1__Candidate division WS3	D_2__uncultured bacterium	D_3__uncultured bacterium	D_4__uncultured bacterium	D_5__uncultured bacterium	D_6__uncultured bacterium	0.0249532	-0.554011	0.000307859
New.CleanUp.ReferenceOTU1011713	D_0__Bacteria	D_1__Candidate division WS3	D_2__uncultured bacterium	D_3__uncultured bacterium	D_4__uncultured bacterium	D_5__uncultured bacterium	D_6__uncultured bacterium	0.0471871	-0.508509	0.00111508
New.CleanUp.ReferenceOTU2765079	D_0__Bacteria	D_1__Candidate division WS3	D_2__uncultured bacterium	D_3__uncultured bacterium	D_4__uncultured bacterium	D_5__uncultured bacterium	D_6__uncultured bacterium	0.0495248	0.504544	0.00123712
New.ReferenceOTU6004	D_0__Bacteria	D_1__Candidate division WS3	D_2__uncultured bacterium	D_3__uncultured bacterium	D_4__uncultured bacterium	D_5__uncultured bacterium	D_6__uncultured bacterium				0.0433591	-0.545427	0.000398043
JN038717.1.1516	D_0__Bacteria	D_1__Candidate division WS3	D_2__uncultured Latescibacteria bacterium	D_3__uncultured Latescibacteria bacterium	D_4__uncultured Latescibacteria bacterium	D_5__uncultured Latescibacteria bacterium	D_6__uncultured Latescibacteria bacterium	0.00979848	0.602662	6.23041e-05	0.0281902	-0.575741	0.000155577
AY921903.1.1408	D_0__Bacteria	D_1__Candidate division WS3	D_2__uncultured Pelobacter sp.	D_3__uncultured Pelobacter sp.	D_4__uncultured Pelobacter sp.	D_5__uncultured Pelobacter sp.	D_6__uncultured Pelobacter sp.	0.0150719	0.581511	0.000128734	0.0263392	-0.580077	0.000134983
GQ263783.1.1424	D_0__Bacteria	D_1__Chloroflexi	D_2__Anaerolineae	D_3__Anaerolineales	D_4__Anaerolineaceae	D_5__Levilinea	D_6__uncultured bacterium	0.0495248	0.504641	0.00123399
HM921105.1.1289	D_0__Bacteria	D_1__Chloroflexi	D_2__Anaerolineae	D_3__Anaerolineales	D_4__Anaerolineaceae	D_5__uncultured	D_6__uncultured Caldilineaceae bacterium	0.0443153	0.515087	0.00093597	0.0433591	-0.546026	0.000391056
New.ReferenceOTU5942	D_0__Bacteria	D_1__Chloroflexi	D_2__Anaerolineae	D_3__Anaerolineales	D_4__Anaerolineaceae	D_5__uncultured	D_6__uncultured Chloroflexi bacterium	0.0410662	0.521575	0.000784761	0.0211021	-0.592415	8.91189e-05
New.ReferenceOTU2277	D_0__Bacteria	D_1__Chloroflexi	D_2__Anaerolineae	D_3__Anaerolineales	D_4__Anaerolineaceae	D_5__uncultured	D_6__uncultured Chloroflexi bacterium	0.0201593	0.566021	0.000212364
AJ504591.1.1309	D_0__Bacteria	D_1__Chloroflexi	D_2__Caldilineae	D_3__Caldilineales	D_4__Caldilineaceae	D_5__uncultured	D_6__uncultured bacterium	0.0329689	0.535661	0.000528779
New.CleanUp.ReferenceOTU173076	D_0__Bacteria	D_1__Chloroflexi	D_2__Caldilineae	D_3__Caldilineales	D_4__Caldilineaceae	D_5__uncultured	D_6__uncultured bacterium				0.0339495	-0.566707	0.000207815
EF516046.1.1404	D_0__Bacteria	D_1__Chloroflexi	D_2__Chloroflexia	D_3__Chloroflexales	D_4__Roseiflexaceae	D_5__Roseiflexus	D_6__uncultured bacterium	0.0410578	0.521739	0.000781255
EU677401.1.1355	D_0__Bacteria	D_1__Chloroflexi	D_2__Chloroflexia	D_3__Chloroflexales	D_4__Roseiflexaceae	D_5__Roseiflexus	D_6__uncultured bacterium	0.0171608	0.574641	0.000161233
JX504938.1.1426	D_0__Bacteria	D_1__Chloroflexi	D_2__JG30-KF-CM66	D_3__uncultured Caldilinea sp.	D_4__uncultured Caldilinea sp.	D_5__uncultured Caldilinea sp.	D_6__uncultured Caldilinea sp.	0.00099587	-0.693478	1.38833e-06
HM069102.1.1465	D_0__Bacteria	D_1__Chloroflexi	D_2__JG37-AG-4	D_3__uncultured bacterium	D_4__uncultured bacterium	D_5__uncultured bacterium	D_6__uncultured bacterium	0.0227655	-0.560305	0.000253862
JF177861.1.1322	D_0__Bacteria	D_1__Chloroflexi	D_2__KD4-96	D_3__uncultured bacterium	D_4__uncultured bacterium	D_5__uncultured bacterium	D_6__uncultured bacterium	0.0130208	-0.588798	0.000100829	0.0222697	0.588618	0.000101447
EF019724.1.1361	D_0__Bacteria	D_1__Chloroflexi	D_2__KD4-96	D_3__uncultured bacterium	D_4__uncultured bacterium	D_5__uncultured bacterium	D_6__uncultured bacterium	0.0318655	0.538445	0.000488091	0.0403516	-0.552105	0.000326126
EF515885.1.1425	D_0__Bacteria	D_1__Chloroflexi	D_2__KD4-96	D_3__uncultured bacterium	D_4__uncultured bacterium	D_5__uncultured bacterium	D_6__uncultured bacterium	0.0498552	-0.50257	0.00130218
New.ReferenceOTU5744	D_0__Bacteria	D_1__Chloroflexi	D_2__KD4-96	D_3__uncultured bacterium	D_4__uncultured bacterium	D_5__uncultured bacterium	D_6__uncultured bacterium	0.013048	0.588411	0.00010216	0.00294574	-0.678898	2.79562e-06
New.ReferenceOTU2743	D_0__Bacteria	D_1__Chloroflexi	D_2__KD4-96	D_3__uncultured bacterium	D_4__uncultured bacterium	D_5__uncultured bacterium	D_6__uncultured bacterium				0.0470257	-0.539363	0.0004753
KF385153.1.1422	D_0__Bacteria	D_1__Chloroflexi	D_2__KD4-96	D_3__uncultured Chloroflexi bacterium	D_4__uncultured Chloroflexi bacterium	D_5__uncultured Chloroflexi bacterium	D_6__uncultured Chloroflexi bacterium	0.0426428	0.518342	0.000857168
New.ReferenceOTU2121	D_0__Bacteria	D_1__Chloroflexi	D_2__Ktedonobacteria	D_3__C0119	D_4__uncultured soil bacterium	D_5__uncultured soil bacterium	D_6__uncultured soil bacterium	0.00994673	-0.601742	6.43719e-05
JX133575.1.1516	D_0__Bacteria	D_1__Chloroflexi	D_2__Ktedonobacteria	D_3__JG30-KF-AS9	D_4__uncultured bacterium	D_5__uncultured bacterium	D_6__uncultured bacterium	0.00484712	-0.63243	2.04704e-05
New.ReferenceOTU2849	D_0__Bacteria	D_1__Chloroflexi	D_2__Ktedonobacteria	D_3__JG30-KF-AS9	D_4__uncultured bacterium	D_5__uncultured bacterium	D_6__uncultured bacterium	0.0244306	-0.555968	0.000290064
New.ReferenceOTU7026	D_0__Bacteria	D_1__Chloroflexi	D_2__Ktedonobacteria	D_3__JG30-KF-AS9	D_4__uncultured bacterium	D_5__uncultured bacterium	D_6__uncultured bacterium	0.00697004	-0.617429	3.63815e-05	0.0473296	0.538978	0.000480617
New.CleanUp.ReferenceOTU31842	D_0__Bacteria	D_1__Chloroflexi	D_2__Ktedonobacteria	D_3__JG30-KF-AS9	D_4__uncultured bacterium	D_5__uncultured bacterium	D_6__uncultured bacterium	0.00877054	-0.607475	5.24384e-05	0.0386626	0.55517	0.000297207
New.CleanUp.ReferenceOTU114256	D_0__Bacteria	D_1__Chloroflexi	D_2__Ktedonobacteria	D_3__JG30-KF-AS9	D_4__uncultured bacterium	D_5__uncultured bacterium	D_6__uncultured bacterium	0.0257857	-0.55188	0.000328349
New.CleanUp.ReferenceOTU306255	D_0__Bacteria	D_1__Chloroflexi	D_2__Ktedonobacteria	D_3__JG30-KF-AS9	D_4__uncultured bacterium	D_5__uncultured bacterium	D_6__uncultured bacterium	0.012869	-0.589428	9.86947e-05
New.CleanUp.ReferenceOTU712434	D_0__Bacteria	D_1__Chloroflexi	D_2__Ktedonobacteria	D_3__JG30-KF-AS9	D_4__uncultured bacterium	D_5__uncultured bacterium	D_6__uncultured bacterium	0.0203237	-0.565349	0.000216906
New.CleanUp.ReferenceOTU768782	D_0__Bacteria	D_1__Chloroflexi	D_2__Ktedonobacteria	D_3__JG30-KF-AS9	D_4__uncultured bacterium	D_5__uncultured bacterium	D_6__uncultured bacterium	0.00117414	-0.685918	2.00574e-06	0.0178985	0.59986	6.87947e-05
New.CleanUp.ReferenceOTU1834680	D_0__Bacteria	D_1__Chloroflexi	D_2__Ktedonobacteria	D_3__JG30-KF-AS9	D_4__uncultured bacterium	D_5__uncultured bacterium	D_6__uncultured bacterium	0.0017818	-0.670329	4.14293e-06	0.0170367	0.603427	6.06317e-05
New.CleanUp.ReferenceOTU1918322	D_0__Bacteria	D_1__Chloroflexi	D_2__Ktedonobacteria	D_3__JG30-KF-AS9	D_4__uncultured bacterium	D_5__uncultured bacterium	D_6__uncultured bacterium	0.0357977	-0.529359	0.000632292
New.CleanUp.ReferenceOTU2683014	D_0__Bacteria	D_1__Chloroflexi	D_2__Ktedonobacteria	D_3__JG30-KF-AS9	D_4__uncultured bacterium	D_5__uncultured bacterium	D_6__uncultured bacterium	0.0103585	-0.598853	7.12719e-05	0.0445349	0.54238	0.000435332
New.CleanUp.ReferenceOTU840177	D_0__Bacteria	D_1__Chloroflexi	D_2__Ktedonobacteria	D_3__Ktedonobacterales	D_4__1921-3	D_5__uncultured bacterium	D_6__uncultured bacterium	0.000513325	-0.714773	4.62806e-07	0.00163608	0.699851	1.00925e-06
New.CleanUp.ReferenceOTU1484673	D_0__Bacteria	D_1__Chloroflexi	D_2__Ktedonobacteria	D_3__Ktedonobacterales	D_4__1959-1	D_5__uncultured bacterium	D_6__uncultured bacterium	0.00804121	-0.612846	4.31174e-05	0.0355987	0.563049	0.000233113
JN024042.1.1470	D_0__Bacteria	D_1__Chloroflexi	D_2__Ktedonobacteria	D_3__Ktedonobacterales	D_4__HSB OF53-F07	D_5__uncultured bacterium	D_6__uncultured bacterium	0.0495248	-0.505281	0.00121357
GU127826.1.1446	D_0__Bacteria	D_1__Chloroflexi	D_2__Ktedonobacteria	D_3__Ktedonobacterales	D_4__HSB OF53-F07	D_5__uncultured bacterium	D_6__uncultured bacterium	0.00025038	-0.734304	1.54453e-07	0.00793218	0.639622	1.53691e-05
JX505123.1.1442	D_0__Bacteria	D_1__Chloroflexi	D_2__Ktedonobacteria	D_3__Ktedonobacterales	D_4__HSB OF53-F07	D_5__uncultured Ktedonobacter sp.	D_6__uncultured Ktedonobacter sp.	0.00103493	-0.689713	1.66972e-06
New.CleanUp.ReferenceOTU541441	D_0__Bacteria	D_1__Chloroflexi	D_2__Ktedonobacteria	D_3__Ktedonobacterales	D_4__JG30a-KF-32	D_5__uncultured bacterium	D_6__uncultured bacterium	0.0476725	-0.507731	0.00113815
New.CleanUp.ReferenceOTU2881839	D_0__Bacteria	D_1__Chloroflexi	D_2__Ktedonobacteria	D_3__Ktedonobacterales	D_4__JG30a-KF-32	D_5__uncultured bacterium	D_6__uncultured bacterium	0.0168926	-0.575439	0.000157111
AM180163.1.1394	D_0__Bacteria	D_1__Chloroflexi	D_2__Ktedonobacteria	D_3__Ktedonobacterales	D_4__Ktedonobacteraceae	D_5__Ktedonobacter	D_6__bacterium SOSP1-165	0.0257857	-0.551677	0.000330367
New.ReferenceOTU2552	D_0__Bacteria	D_1__Chloroflexi	D_2__Ktedonobacteria	D_3__Ktedonobacterales	D_4__Ktedonobacteraceae	D_5__Ktedonobacter	D_6__bacterium SOSP1-165	0.00559177	-0.627364	2.4942e-05	0.0263392	0.580185	0.000134501
AM180160.1.1395	D_0__Bacteria	D_1__Chloroflexi	D_2__Ktedonobacteria	D_3__Ktedonobacterales	D_4__Ktedonobacteraceae	D_5__Ktedonobacter	D_6__bacterium SOSP1-79	0.0434386	-0.516771	0.000894417
New.CleanUp.ReferenceOTU2369886	D_0__Bacteria	D_1__Chloroflexi	D_2__Ktedonobacteria	D_3__Ktedonobacterales	D_4__Ktedonobacteraceae	D_5__Ktedonobacter	D_6__Ktedonobacter racemifer DSM 44963	0.0350094	-0.531729	0.000591409	0.0152059	0.610411	4.71392e-05
New.CleanUp.ReferenceOTU916216	D_0__Bacteria	D_1__Chloroflexi	D_2__Ktedonobacteria	D_3__Ktedonobacterales	D_4__Ktedonobacteraceae	D_5__uncultured	D_6__bacterium SOSP1-142	0.0244306	-0.555703	0.000292415
New.CleanUp.ReferenceOTU696238	D_0__Bacteria	D_1__Chloroflexi	D_2__Ktedonobacteria	D_3__Ktedonobacterales	D_4__Ktedonobacteraceae	D_5__uncultured	D_6__uncultured bacterium	0.0465378	-0.510821	0.00104894
New.CleanUp.ReferenceOTU1404282	D_0__Bacteria	D_1__Chloroflexi	D_2__Ktedonobacteria	D_3__Ktedonobacterales	D_4__Ktedonobacteraceae	D_5__uncultured	D_6__uncultured Ktedobacteria bacterium	0.0137084	-0.58605	0.000110635
New.CleanUp.ReferenceOTU1548630	D_0__Bacteria	D_1__Chloroflexi	D_2__Ktedonobacteria	D_3__Ktedonobacterales	D_4__Ktedonobacteraceae	D_5__uncultured	D_6__uncultured Ktedobacteria bacterium	0.0369449	-0.5274	0.000667932
DQ128926.1.1362	D_0__Bacteria	D_1__Chloroflexi	D_2__Ktedonobacteria	D_3__Ktedonobacterales	D_4__Thermosporotrichaceae	D_5__uncultured	D_6__uncultured soil bacterium	0.0357977	-0.529359	0.000632292
New.CleanUp.ReferenceOTU327437	D_0__Bacteria	D_1__Chloroflexi	D_2__Ktedonobacteria	D_3__Thermogemmatisporales	D_4__1921-2	D_5__uncultured Ktedobacteria bacterium	D_6__uncultured Ktedobacteria bacterium	0.045981	-0.511851	0.00102062
JX091739.1.1542	D_0__Bacteria	D_1__Chloroflexi	D_2__S085	D_3__uncultured bacterium	D_4__uncultured bacterium	D_5__uncultured bacterium	D_6__uncultured bacterium	0.0327975	-0.536206	0.000520583
GQ264295.1.1447	D_0__Bacteria	D_1__Chloroflexi	D_2__S085	D_3__uncultured bacterium	D_4__uncultured bacterium	D_5__uncultured bacterium	D_6__uncultured bacterium				0.0486148	-0.537305	0.000504403
New.ReferenceOTU7258	D_0__Bacteria	D_1__Chloroflexi	D_2__SAR202 clade	D_3__uncultured bacterium	D_4__uncultured bacterium	D_5__uncultured bacterium	D_6__uncultured bacterium	0.0358346	-0.52915	0.000636009
New.CleanUp.ReferenceOTU1560342	D_0__Bacteria	D_1__Chloroflexi	D_2__Thermomicrobia	D_3__JG30-KF-CM45	D_4__uncultured bacterium	D_5__uncultured bacterium	D_6__uncultured bacterium	0.0495248	0.504544	0.00123712
HM748667.1.1405	D_0__Bacteria	D_1__Chloroflexi	D_2__TK10	D_3__bacterium Ellin6519	D_4__bacterium Ellin6519	D_5__bacterium Ellin6519	D_6__bacterium Ellin6519	0.0402125	-0.522587	0.000763263
New.ReferenceOTU1162	D_0__Bacteria	D_1__Chloroflexi	D_2__TK10	D_3__bacterium Ellin6519	D_4__bacterium Ellin6519	D_5__bacterium Ellin6519	D_6__bacterium Ellin6519	0.0413583	-0.520213	0.000814574
EU132952.1.1350	D_0__Bacteria	D_1__Chloroflexi	D_2__TK10	D_3__uncultured bacterium	D_4__uncultured bacterium	D_5__uncultured bacterium	D_6__uncultured bacterium	0.0439376	-0.515927	0.000915024	0.0433591	0.544399	0.000410291
JF204212.1.1310	D_0__Bacteria	D_1__Chloroflexi	D_2__TK10	D_3__uncultured bacterium	D_4__uncultured bacterium	D_5__uncultured bacterium	D_6__uncultured bacterium	0.0108047	-0.596783	7.66226e-05	0.00771222	0.642517	1.36659e-05
JF188934.1.1307	D_0__Bacteria	D_1__Chloroflexi	D_2__TK10	D_3__uncultured bacterium	D_4__uncultured bacterium	D_5__uncultured bacterium	D_6__uncultured bacterium	0.0294383	0.544438	0.000409823	0.0377713	-0.558318	0.000269915
New.ReferenceOTU2159	D_0__Bacteria	D_1__Chloroflexi	D_2__TK10	D_3__uncultured bacterium	D_4__uncultured bacterium	D_5__uncultured bacterium	D_6__uncultured bacterium	0.0130208	-0.588652	0.000101329	0.0163833	0.605982	5.53351e-05
New.CleanUp.ReferenceOTU244973	D_0__Bacteria	D_1__Chloroflexi	D_2__TK10	D_3__uncultured bacterium	D_4__uncultured bacterium	D_5__uncultured bacterium	D_6__uncultured bacterium	0.0238981	-0.557376	0.000277832	0.035535	0.563339	0.00023101
New.CleanUp.ReferenceOTU595385	D_0__Bacteria	D_1__Chloroflexi	D_2__TK10	D_3__uncultured bacterium	D_4__uncultured bacterium	D_5__uncultured bacterium	D_6__uncultured bacterium	0.0443153	0.514773	0.000943902
JF219560.1.1314	D_0__Bacteria	D_1__Chloroflexi	D_2__TK10	D_3__uncultured Chloroflexi bacterium	D_4__uncultured Chloroflexi bacterium	D_5__uncultured Chloroflexi bacterium	D_6__uncultured Chloroflexi bacterium	0.0335232	-0.534008	0.000554358
New.CleanUp.ReferenceOTU28458	D_0__Bacteria	D_1__Chloroflexi	D_2__uncultured	D_3__uncultured bacterium	D_4__uncultured bacterium	D_5__uncultured bacterium	D_6__uncultured bacterium	0.0305653	0.541944	0.000440915
New.CleanUp.ReferenceOTU425280	D_0__Bacteria	D_1__Cyanobacteria	D_2__Chloroplast	D_3__Diapse ptilota	D_4__Diapse ptilota	D_5__Diapse ptilota	D_6__Diapse ptilota	0.0357977	-0.529771	0.000624998
New.CleanUp.ReferenceOTU703878	D_0__Bacteria	D_1__Cyanobacteria	D_2__Chloroplast	D_3__uncultured bacterium	D_4__uncultured bacterium	D_5__uncultured bacterium	D_6__uncultured bacterium	0.0317533	0.539471	0.000473802
GQ076271.1.1307	D_0__Bacteria	D_1__Cyanobacteria	D_2__Chloroplast	D_3__uncultured eukaryote	D_4__uncultured eukaryote	D_5__uncultured eukaryote	D_6__uncultured eukaryote	0.013554	0.586576	0.000108694	0.00390018	-0.668229	4.55344e-06
FJ849084.1.1382	D_0__Bacteria	D_1__Cyanobacteria	D_2__Chloroplast	D_3__uncultured phototrophic eukaryote	D_4__uncultured phototrophic eukaryote	D_5__uncultured phototrophic eukaryote	D_6__uncultured phototrophic eukaryote	0.0358346	0.529058	0.000637657
New.ReferenceOTU7724	D_0__Bacteria	D_1__Cyanobacteria	D_2__Melainabacteria	D_3__Obscuribacterales	D_4__uncultured bacterium	D_5__uncultured bacterium	D_6__uncultured bacterium	0.00853678	-0.608887	4.98256e-05	0.0433591	0.546501	0.000385594
New.ReferenceOTU293	D_0__Bacteria	D_1__Cyanobacteria	D_2__Melainabacteria	D_3__Obscuribacterales	D_4__uncultured bacterium	D_5__uncultured bacterium	D_6__uncultured bacterium	0.0413583	-0.520131	0.00081641
New.CleanUp.ReferenceOTU1826390	D_0__Bacteria	D_1__Cyanobacteria	D_2__Melainabacteria	D_3__Obscuribacterales	D_4__uncultured bacterium	D_5__uncultured bacterium	D_6__uncultured bacterium	0.0485761	-0.506799	0.00116634
New.CleanUp.ReferenceOTU1073263	D_0__Bacteria	D_1__Elusimicrobia	D_2__Elusimicrobia	D_3__Lineage IIa	D_4__bacterium LWH54	D_5__bacterium LWH54	D_6__bacterium LWH54	0.0443153	-0.514609	0.000948063
New.ReferenceOTU1789	D_0__Bacteria	D_1__Elusimicrobia	D_2__Elusimicrobia	D_3__Lineage IIa	D_4__uncultured Termite group 1 bacterium	D_5__uncultured Termite group 1 bacterium	D_6__uncultured Termite group 1 bacterium	0.0451504	-0.513488	0.000976965
New.CleanUp.ReferenceOTU498505	D_0__Bacteria	D_1__Elusimicrobia	D_2__Elusimicrobia	D_3__Lineage IV	D_4__uncultured bacterium	D_5__uncultured bacterium	D_6__uncultured bacterium	0.0369449	-0.527441	0.000667171
JQ798485.1.1484	D_0__Bacteria	D_1__Fibrobacteres	D_2__Fibrobacteria	D_3__Fibrobacterales	D_4__Fibrobacteraceae	D_5__possible genus 04	D_6__uncultured bacterium	0.0357977	0.529332	0.000632755
FJ536903.1.1455	D_0__Bacteria	D_1__Firmicutes	D_2__Bacilli	D_3__Bacillales	D_4__Alicyclobacillaceae	D_5__Tumebacillus	D_6__uncultured bacterium	0.0318655	-0.538336	0.00048962
FJ897776.1.1429	D_0__Bacteria	D_1__Firmicutes	D_2__Bacilli	D_3__Bacillales	D_4__Bacillaceae	D_5__Bacillus	D_6__Bacillus drentensis	0.00205053	-0.665789	5.07687e-06	0.00445157	0.662723	5.81275e-06
GQ903461.1.1516	D_0__Bacteria	D_1__Firmicutes	D_2__Bacilli	D_3__Bacillales	D_4__Bacillaceae	D_5__Bacillus	D_6__Bacillus endophyticus				0.0422162	0.548571	0.000362586
GZ868970.1.1424	D_0__Bacteria	D_1__Firmicutes	D_2__Bacilli	D_3__Bacillales	D_4__Bacillaceae	D_5__Bacillus	D_6__uncultured bacterium	0.0453637	-0.513073	0.000987876
DQ129529.1.1484	D_0__Bacteria	D_1__Firmicutes	D_2__Bacilli	D_3__Bacillales	D_4__Bacillaceae	D_5__Bacillus	D_6__uncultured compost bacterium	0.034277	-0.532674	0.000575783	0.0239662	0.58523	0.000113724
AJ002154.1.1409	D_0__Bacteria	D_1__Firmicutes	D_2__Bacilli	D_3__Bacillales	D_4__Bacillaceae	D_5__Ureibacillus	D_6__Ureibacillus terrenus	0.0298749	0.543177	0.000425285
X90640.1.1488	D_0__Bacteria	D_1__Firmicutes	D_2__Bacilli	D_3__Bacillales	D_4__Bacillaceae	D_5__Ureibacillus	D_6__Ureibacillus thermosphaericus	0.0428481	0.517871	0.000868186	0.047894	-0.538246	0.000490894
AM930271.1.1528	D_0__Bacteria	D_1__Firmicutes	D_2__Bacilli	D_3__Bacillales	D_4__Family XII	D_5__Incertae Sedis	D_6__uncultured bacterium	0.0190504	0.568571	0.000195897	0.0432963	-0.546987	0.000380081
FJ973532.1.1508	D_0__Bacteria	D_1__Firmicutes	D_2__Bacilli	D_3__Bacillales	D_4__Family XII	D_5__Incertae Sedis	D_6__uncultured bacterium				0.0433591	0.54475	0.000406073
JF160639.1.1372	D_0__Bacteria	D_1__Firmicutes	D_2__Bacilli	D_3__Bacillales	D_4__Family XII	D_5__uncultured bacterium	D_6__uncultured bacterium				0.0281902	0.576005	0.000154248
EU057854.1.1325	D_0__Bacteria	D_1__Firmicutes	D_2__Bacilli	D_3__Bacillales	D_4__Paenibacillaceae	D_5__Paenibacillus	D_6__Paenibacillus sp. PR11-2-10	0.0443153	0.514854	0.000941832
AJ000984.1.1501	D_0__Bacteria	D_1__Firmicutes	D_2__Bacilli	D_3__Bacillales	D_4__Paenibacillaceae	D_5__Paenibacillus	D_6__uncultured bacterium DA116	0.0281409	-0.547147	0.000378276	0.0107208	0.627223	2.50785e-05
GQ076331.1.1385	D_0__Bacteria	D_1__Firmicutes	D_2__Bacilli	D_3__Bacillales	D_4__Paenibacillaceae	D_5__Thermobacillus	D_6__uncultured bacterium	0.0350502	0.531589	0.000593761
AM930289.1.1524	D_0__Bacteria	D_1__Firmicutes	D_2__Bacilli	D_3__Bacillales	D_4__Paenibacillaceae	D_5__Thermobacillus	D_6__uncultured bacterium	0.0317533	0.539476	0.000473739
AB034715.1.1474	D_0__Bacteria	D_1__Firmicutes	D_2__Bacilli	D_3__Bacillales	D_4__Paenibacillaceae	D_5__uncultured	D_6__uncultured bacterium	0.0317533	0.539411	0.000474627
JX240926.1.1511	D_0__Bacteria	D_1__Firmicutes	D_2__Bacilli	D_3__Bacillales	D_4__Planococcaceae	D_5__Sporosarcina	D_6__Sporosarcina aquimarina				0.0356101	0.562807	0.000234877
KC331312.1.1485	D_0__Bacteria	D_1__Firmicutes	D_2__Bacilli	D_3__Bacillales	D_4__Planococcaceae	D_5__Sporosarcina	D_6__uncultured bacterium	0.0200004	0.566559	0.000208792
JN793955.1.1493	D_0__Bacteria	D_1__Firmicutes	D_2__Bacilli	D_3__Bacillales	D_4__Thermoactinomycetaceae	D_5__Planifilum	D_6__Planifilum sp. P12	0.0180647	0.571529	0.000178248	0.0413819	-0.549425	0.000353457
JQ337582.1.1461	D_0__Bacteria	D_1__Firmicutes	D_2__Bacilli	D_3__C178B	D_4__uncultured bacterium	D_5__uncultured bacterium	D_6__uncultured bacterium	0.0180044	0.572229	0.000174286	0.0412442	-0.550098	0.000346409
EF590059.1.1364	D_0__Bacteria	D_1__Firmicutes	D_2__Clostridia	D_3__Clostridiales	D_4__Clostridiaceae 1	D_5__Clostridium sensu stricto 1	D_6__uncultured bacterium	0.0495248	0.504653	0.00123363
AB004913.1.1479	D_0__Bacteria	D_1__Firmicutes	D_2__Clostridia	D_3__Clostridiales	D_4__Family XVIII	D_5__Symbiobacterium	D_6__Symbiobacterium thermophilum	0.0174367	0.573837	0.00016548	0.0390974	-0.553962	0.000308317
AY330129.1.1441	D_0__Bacteria	D_1__Firmicutes	D_2__OPB54	D_3__uncultured compost bacterium	D_4__uncultured compost bacterium	D_5__uncultured compost bacterium	D_6__uncultured compost bacterium	0.0495248	0.504244	0.00124683
New.CleanUp.ReferenceOTU874220	D_0__Bacteria	D_1__Gemmatimonadetes	D_2__Gemmatimonadetes	D_3__AT425-EubC11 terrestrial group	D_4__uncultured bacterium	D_5__uncultured bacterium	D_6__uncultured bacterium	0.0462227	-0.511475	0.00103088	0.0374911	0.559076	0.000263683
JF776921.1.1446	D_0__Bacteria	D_1__Gemmatimonadetes	D_2__Gemmatimonadetes	D_3__Gemmatimonadales	D_4__Gemmatimonadaceae	D_5__Gemmatimonas	D_6__uncultured bacterium	0.0466342	-0.509646	0.0010821
New.ReferenceOTU244	D_0__Bacteria	D_1__Gemmatimonadetes	D_2__Gemmatimonadetes	D_3__Gemmatimonadales	D_4__Gemmatimonadaceae	D_5__Gemmatimonas	D_6__uncultured bacterium	0.0294383	-0.544304	0.000411445
New.CleanUp.ReferenceOTU2982822	D_0__Bacteria	D_1__Gemmatimonadetes	D_2__Gemmatimonadetes	D_3__Gemmatimonadales	D_4__Gemmatimonadaceae	D_5__Gemmatimonas	D_6__uncultured bacterium	0.0257857	-0.551677	0.000330367
AM157329.1.1204	D_0__Bacteria	D_1__Gemmatimonadetes	D_2__Gemmatimonadetes	D_3__Gemmatimonadales	D_4__Gemmatimonadaceae	D_5__uncultured	D_6__uncultured bacterium	0.0196737	0.567224	0.000204449	0.035535	-0.563367	0.000230809
JX025750.1.1443	D_0__Bacteria	D_1__Gemmatimonadetes	D_2__Gemmatimonadetes	D_3__Gemmatimonadales	D_4__Gemmatimonadaceae	D_5__uncultured	D_6__uncultured bacterium	0.00433765	-0.63669	1.72897e-05	0.0427183	0.547622	0.000372979
KC331237.1.1498	D_0__Bacteria	D_1__Gemmatimonadetes	D_2__Gemmatimonadetes	D_3__Gemmatimonadales	D_4__Gemmatimonadaceae	D_5__uncultured	D_6__uncultured bacterium	0.00431025	0.638066	1.63623e-05
EU134880.1.1343	D_0__Bacteria	D_1__Gemmatimonadetes	D_2__Gemmatimonadetes	D_3__Gemmatimonadales	D_4__Gemmatimonadaceae	D_5__uncultured	D_6__uncultured bacterium	0.021301	0.56314	0.000232447
EF020034.1.1372	D_0__Bacteria	D_1__Gemmatimonadetes	D_2__Gemmatimonadetes	D_3__Gemmatimonadales	D_4__Gemmatimonadaceae	D_5__uncultured	D_6__uncultured bacterium	0.0443153	0.514717	0.000945304
AB821061.1.1488	D_0__Bacteria	D_1__Gemmatimonadetes	D_2__Gemmatimonadetes	D_3__Gemmatimonadales	D_4__Gemmatimonadaceae	D_5__uncultured	D_6__uncultured bacterium	0.0165592	-0.576367	0.000152438
EU202839.1.1434	D_0__Bacteria	D_1__Gemmatimonadetes	D_2__Gemmatimonadetes	D_3__Gemmatimonadales	D_4__Gemmatimonadaceae	D_5__uncultured	D_6__uncultured bacterium	0.00663054	0.619913	3.31449e-05	0.0413055	-0.54986	0.000348884
New.ReferenceOTU436	D_0__Bacteria	D_1__Gemmatimonadetes	D_2__Gemmatimonadetes	D_3__Gemmatimonadales	D_4__Gemmatimonadaceae	D_5__uncultured	D_6__uncultured bacterium	0.0327975	-0.53609	0.000522317
New.CleanUp.ReferenceOTU2026954	D_0__Bacteria	D_1__Gemmatimonadetes	D_2__Gemmatimonadetes	D_3__Gemmatimonadales	D_4__Gemmatimonadaceae	D_5__uncultured	D_6__uncultured bacterium	0.0357977	-0.529359	0.000632292
EF019647.1.1356	D_0__Bacteria	D_1__Gemmatimonadetes	D_2__Gemmatimonadetes	D_3__Gemmatimonadales	D_4__Gemmatimonadaceae	D_5__uncultured	D_6__uncultured Gemmatimonadetes bacterium	0.0431776	0.517244	0.000883058	0.0374911	-0.559327	0.00026165
JN409230.1.1448	D_0__Bacteria	D_1__Gemmatimonadetes	D_2__Gemmatimonadetes	D_3__Gemmatimonadales	D_4__Gemmatimonadaceae	D_5__uncultured	D_6__uncultured Gemmatimonadetes bacterium	0.0157955	0.578699	0.000141243
EF612388.1.1490	D_0__Bacteria	D_1__Gemmatimonadetes	D_2__Gemmatimonadetes	D_3__Gemmatimonadales	D_4__Gemmatimonadaceae	D_5__uncultured	D_6__uncultured Gemmatimonadetes bacterium	0.0453637	-0.512904	0.000992344
JX025748.1.1467	D_0__Bacteria	D_1__Nitrospirae	D_2__Nitrospira	D_3__Nitrospirales	D_4__0319-6A21	D_5__uncultured bacterium	D_6__uncultured bacterium	0.00387373	0.642302	1.37862e-05	0.0153396	-0.60827	5.09524e-05
AF293012.1.1505	D_0__Bacteria	D_1__Nitrospirae	D_2__Nitrospira	D_3__Nitrospirales	D_4__Nitrospiraceae	D_5__Nitrospira	D_6__uncultured bacterium	0.0317533	0.539477	0.000473722
ABSN01000549.467.1980	D_0__Bacteria	D_1__Nitrospirae	D_2__Nitrospira	D_3__Nitrospirales	D_4__Nitrospiraceae	D_5__Nitrospira	D_6__uncultured bacterium	0.0302344	0.542542	0.000433273
EF019543.1.1386	D_0__Bacteria	D_1__Nitrospirae	D_2__Nitrospira	D_3__Nitrospirales	D_4__Nitrospiraceae	D_5__Nitrospira	D_6__uncultured Nitrospiraceae bacterium	0.00660002	0.621478	3.12427e-05	0.0382474	-0.556548	0.000284972
AF293011.1.1458	D_0__Bacteria	D_1__Nitrospirae	D_2__Nitrospira	D_3__Nitrospirales	D_4__Nitrospiraceae	D_5__Nitrospira	D_6__uncultured Nitrospiraceae bacterium	0.0495248	0.503434	0.00127335
JN540191.1.1299	D_0__Bacteria	D_1__Nitrospirae	D_2__Nitrospira	D_3__Nitrospirales	D_4__Nitrospiraceae	D_5__uncultured	D_6__uncultured Syntrophorhabdaceae bacterium	0.0498552	0.50246	0.00130588
EU135183.1.1257	D_0__Bacteria	D_1__Planctomycetes	D_2__Phycisphaerae	D_3__WD2101 soil group	D_4__uncultured bacterium	D_5__uncultured bacterium	D_6__uncultured bacterium	0.0466342	-0.510086	0.00106958
GU455056.1.1464	D_0__Bacteria	D_1__Planctomycetes	D_2__Planctomycetacia	D_3__Planctomycetales	D_4__Planctomycetaceae	D_5__Gemmata	D_6__uncultured bacterium	0.0370758	0.526993	0.000675576
JN002791.1.1325	D_0__Bacteria	D_1__Planctomycetes	D_2__Planctomycetacia	D_3__Planctomycetales	D_4__Planctomycetaceae	D_5__Gemmata	D_6__uncultured planctomycete	0.0318655	0.538327	0.000489758
New.CleanUp.ReferenceOTU581439	D_0__Bacteria	D_1__Planctomycetes	D_2__Planctomycetacia	D_3__Planctomycetales	D_4__Planctomycetaceae	D_5__Isosphaera	D_6__uncultured bacterium	0.0495248	0.503406	0.00127428
HQ864181.1.1579	D_0__Bacteria	D_1__Planctomycetes	D_2__Planctomycetacia	D_3__Planctomycetales	D_4__Planctomycetaceae	D_5__Pir4 lineage	D_6__uncultured bacterium	0.0454004	0.512793	0.000995301
EU135082.1.1256	D_0__Bacteria	D_1__Planctomycetes	D_2__Planctomycetacia	D_3__Planctomycetales	D_4__Planctomycetaceae	D_5__Pirellula	D_6__uncultured bacterium	0.0108047	-0.596486	7.74182e-05
New.CleanUp.ReferenceOTU2408623	D_0__Bacteria	D_1__Planctomycetes	D_2__Planctomycetacia	D_3__Planctomycetales	D_4__Planctomycetaceae	D_5__Pirellula	D_6__uncultured planctomycete	0.0231248	0.559589	0.000259545	0.0433591	-0.544403	0.000410241
CP003364.4641594.4642994	D_0__Bacteria	D_1__Planctomycetes	D_2__Planctomycetacia	D_3__Planctomycetales	D_4__Planctomycetaceae	D_5__Singulisphaera	D_6__Singulisphaera acidiphila DSM 18658				0.035535	-0.563383	0.000230689
New.ReferenceOTU4091	D_0__Bacteria	D_1__Planctomycetes	D_2__Planctomycetacia	D_3__Planctomycetales	D_4__Planctomycetaceae	D_5__uncultured	D_6__Planctomycetia bacterium WSF3-27	0.0434386	-0.516765	0.000894578
JQ770022.1.1488	D_0__Bacteria	D_1__Planctomycetes	D_2__Planctomycetacia	D_3__Planctomycetales	D_4__Planctomycetaceae	D_5__uncultured	D_6__uncultured bacterium	0.0238872	0.557723	0.000274889
EU135044.1.1376	D_0__Bacteria	D_1__Planctomycetes	D_2__Planctomycetacia	D_3__Planctomycetales	D_4__Planctomycetaceae	D_5__uncultured	D_6__uncultured bacterium	0.0180647	-0.571568	0.000178024
EF018130.1.1399	D_0__Bacteria	D_1__Planctomycetes	D_2__Planctomycetacia	D_3__Planctomycetales	D_4__Planctomycetaceae	D_5__uncultured	D_6__uncultured bacterium	0.0244306	-0.555475	0.000294456
HM259262.1.1365	D_0__Bacteria	D_1__Planctomycetes	D_2__Planctomycetacia	D_3__Planctomycetales	D_4__Planctomycetaceae	D_5__uncultured	D_6__uncultured bacterium	0.00972432	-0.603151	6.12298e-05	0.0433591	0.545509	0.000397084
New.ReferenceOTU7561	D_0__Bacteria	D_1__Planctomycetes	D_2__Planctomycetacia	D_3__Planctomycetales	D_4__Planctomycetaceae	D_5__uncultured	D_6__uncultured bacterium	0.0227655	-0.560397	0.000253147
New.ReferenceOTU6753	D_0__Bacteria	D_1__Planctomycetes	D_2__Planctomycetacia	D_3__Planctomycetales	D_4__Planctomycetaceae	D_5__uncultured	D_6__uncultured bacterium	0.0168616	-0.575653	0.000156022	0.0197727	0.594961	8.16279e-05
New.ReferenceOTU1797	D_0__Bacteria	D_1__Planctomycetes	D_2__Planctomycetacia	D_3__Planctomycetales	D_4__Planctomycetaceae	D_5__uncultured	D_6__uncultured bacterium	0.0246713	-0.555024	0.000298528
New.CleanUp.ReferenceOTU282041	D_0__Bacteria	D_1__Planctomycetes	D_2__Planctomycetacia	D_3__Planctomycetales	D_4__Planctomycetaceae	D_5__uncultured	D_6__uncultured Gemmata sp.	0.0143347	-0.583695	0.000119717
AY963410.1.1444	D_0__Bacteria	D_1__Planctomycetes	D_2__Planctomycetacia	D_3__Planctomycetales	D_4__Planctomycetaceae	D_5__uncultured	D_6__uncultured soil bacterium	0.0334881	-0.534296	0.000549819
AF391976.1.1399	D_0__Bacteria	D_1__Planctomycetes	D_2__Planctomycetacia	D_3__Planctomycetales	D_4__Planctomycetaceae	D_5__uncultured	D_6__uncultured thermal soil bacterium	0.0443153	-0.514773	0.000943902
AM116723.1.1227	D_0__Bacteria	D_1__Proteobacteria	D_2__Alphaproteobacteria	D_3__Caulobacterales	D_4__Caulobacteraceae	D_5__Phenylobacterium	D_6__uncultured alpha proteobacterium	0.0380408	-0.525539	0.000703467
New.CleanUp.ReferenceOTU2331233	D_0__Bacteria	D_1__Proteobacteria	D_2__Alphaproteobacteria	D_3__Caulobacterales	D_4__Hyphomonadaceae	D_5__Hirschia	D_6__uncultured bacterium	0.0240262	0.556784	0.000282921	0.0382474	-0.556344	0.000286755
HM263007.1.1312	D_0__Bacteria	D_1__Proteobacteria	D_2__Alphaproteobacteria	D_3__Rhizobiales	D_4__alphaI cluster	D_5__uncultured bacterium	D_6__uncultured bacterium	0.0339785	0.533135	0.000568296	0.0152059	-0.608909	4.97868e-05
GQ402819.1.1404	D_0__Bacteria	D_1__Proteobacteria	D_2__Alphaproteobacteria	D_3__Rhizobiales	D_4__alphaI cluster	D_5__uncultured bacterium	D_6__uncultured bacterium	0.0318655	-0.538427	0.000488347
FJ479392.1.1444	D_0__Bacteria	D_1__Proteobacteria	D_2__Alphaproteobacteria	D_3__Rhizobiales	D_4__DUNssu044	D_5__uncultured bacterium	D_6__uncultured bacterium	0.0330039	0.535521	0.000530907
New.CleanUp.ReferenceOTU1606138	D_0__Bacteria	D_1__Proteobacteria	D_2__Alphaproteobacteria	D_3__Rhizobiales	D_4__DUNssu371	D_5__uncultured forest soil bacterium	D_6__uncultured forest soil bacterium	0.0256914	-0.552669	0.000320624
EF020082.1.1335	D_0__Bacteria	D_1__Proteobacteria	D_2__Alphaproteobacteria	D_3__Rhizobiales	D_4__DUNssu371	D_5__uncultured Methylocystaceae bacterium	D_6__uncultured Methylocystaceae bacterium	0.0396624	0.523269	0.000749058
EU133495.1.1324	D_0__Bacteria	D_1__Proteobacteria	D_2__Alphaproteobacteria	D_3__Rhizobiales	D_4__Hyphomicrobiaceae	D_5__Hyphomicrobium	D_6__uncultured bacterium	0.00484712	0.632643	2.02992e-05	0.0152059	-0.611778	4.4841e-05
AF292997.1.1447	D_0__Bacteria	D_1__Proteobacteria	D_2__Alphaproteobacteria	D_3__Rhizobiales	D_4__Hyphomicrobiaceae	D_5__Hyphomicrobium	D_6__uncultured bacterium	0.00987463	0.602235	6.32568e-05
FM253676.1.1448	D_0__Bacteria	D_1__Proteobacteria	D_2__Alphaproteobacteria	D_3__Rhizobiales	D_4__Hyphomicrobiaceae	D_5__Pedomicrobium	D_6__uncultured bacterium	0.0392521	0.523813	0.000737891
EU133460.1.1297	D_0__Bacteria	D_1__Proteobacteria	D_2__Alphaproteobacteria	D_3__Rhizobiales	D_4__Hyphomicrobiaceae	D_5__Pedomicrobium	D_6__uncultured bacterium	0.0466342	-0.509859	0.00107603
New.CleanUp.ReferenceOTU2229571	D_0__Bacteria	D_1__Proteobacteria	D_2__Alphaproteobacteria	D_3__Rhizobiales	D_4__Hyphomicrobiaceae	D_5__Rhodomicrobium	D_6__Rhodomicrobium sp. BF16	0.0466342	-0.510086	0.00106958
EU133492.1.1313	D_0__Bacteria	D_1__Proteobacteria	D_2__Alphaproteobacteria	D_3__Rhizobiales	D_4__Hyphomicrobiaceae	D_5__Rhodoplanes	D_6__uncultured bacterium	0.00821093	0.611328	4.5586e-05
JN801074.1.1318	D_0__Bacteria	D_1__Proteobacteria	D_2__Alphaproteobacteria	D_3__Rhizobiales	D_4__MNG7	D_5__uncultured bacterium	D_6__uncultured bacterium	0.0466342	0.51058	0.00105565
CU923094.1.1310	D_0__Bacteria	D_1__Proteobacteria	D_2__Alphaproteobacteria	D_3__Rhizobiales	D_4__MNG7	D_5__uncultured bacterium	D_6__uncultured bacterium	0.00385108	0.644403	1.26511e-05	0.0137665	-0.617282	3.65818e-05
JN178836.1.1476	D_0__Bacteria	D_1__Proteobacteria	D_2__Alphaproteobacteria	D_3__Rhizobiales	D_4__Phyllobacteriaceae	D_5__Mesorhizobium	D_6__Mesorhizobium sp. MQ23 II	0.0019848	0.667034	4.80331e-06	0.0499545	-0.535517	0.000530977
EU133535.1.1354	D_0__Bacteria	D_1__Proteobacteria	D_2__Alphaproteobacteria	D_3__Rhizobiales	D_4__Phyllobacteriaceae	D_5__Nitratireductor	D_6__groundwater biofilm bacterium E1	0.0101556	0.60052	6.72144e-05
KC820848.1.1243	D_0__Bacteria	D_1__Proteobacteria	D_2__Alphaproteobacteria	D_3__Rhizobiales	D_4__Phyllobacteriaceae	D_5__Nitratireductor	D_6__uncultured bacterium	0.029124	-0.545105	0.000401842
New.ReferenceOTU877	D_0__Bacteria	D_1__Proteobacteria	D_2__Alphaproteobacteria	D_3__Rhizobiales	D_4__Phyllobacteriaceae	D_5__uncultured	D_6__uncultured bacterium	0.0106557	0.59746	7.48333e-05	0.021841	-0.590123	9.6385e-05
EF019925.1.1387	D_0__Bacteria	D_1__Proteobacteria	D_2__Alphaproteobacteria	D_3__Rhizobiales	D_4__Rhizobiales Incertae Sedis	D_5__Bauldia	D_6__uncultured bacterium	0.0324751	0.537445	0.000502368
GQ264032.1.1439	D_0__Bacteria	D_1__Proteobacteria	D_2__Alphaproteobacteria	D_3__Rhizobiales	D_4__Rhizobiales Incertae Sedis	D_5__Nordella	D_6__uncultured soil bacterium	0.000449139	0.719274	3.62312e-07
EF019723.1.1331	D_0__Bacteria	D_1__Proteobacteria	D_2__Alphaproteobacteria	D_3__Rhizobiales	D_4__Rhizobiales Incertae Sedis	D_5__Rhizomicrobium	D_6__uncultured Hyphomicrobiaceae bacterium	0.0357977	-0.53019	0.00061767
JF833489.1.1459	D_0__Bacteria	D_1__Proteobacteria	D_2__Alphaproteobacteria	D_3__Rhizobiales	D_4__Rhizobiales Incertae Sedis	D_5__Rhizomicrobium	D_6__uncultured proteobacterium	0.00901599	-0.60649	5.43338e-05	0.0406237	0.551173	0.000335414
FM200873.1.1349	D_0__Bacteria	D_1__Proteobacteria	D_2__Alphaproteobacteria	D_3__Rhizobiales	D_4__Rhizobiales Incertae Sedis	D_5__Rhizomicrobium	D_6__uncultured proteobacterium	0.0170202	-0.57505	0.000159105
New.ReferenceOTU260	D_0__Bacteria	D_1__Proteobacteria	D_2__Alphaproteobacteria	D_3__Rhizobiales	D_4__Rhizobiales Incertae Sedis	D_5__Rhizomicrobium	D_6__uncultured proteobacterium	0.00272036	-0.656668	7.55999e-06	0.0197727	0.595027	8.14411e-05
New.CleanUp.ReferenceOTU1971011	D_0__Bacteria	D_1__Proteobacteria	D_2__Alphaproteobacteria	D_3__Rhizobiales	D_4__Rhodobiaceae	D_5__Rhodobium	D_6__uncultured bacterium	0.013554	-0.586688	0.000108285
AB236170.1.1409	D_0__Bacteria	D_1__Proteobacteria	D_2__Alphaproteobacteria	D_3__Rhizobiales	D_4__Xanthobacteraceae	D_5__Labrys	D_6__Labrys miyagiensis	0.0298336	-0.543338	0.000423282
DQ450756.1.1277	D_0__Bacteria	D_1__Proteobacteria	D_2__Alphaproteobacteria	D_3__Rhizobiales	D_4__Xanthobacteraceae	D_5__uncultured	D_6__uncultured alpha proteobacterium	0.0190504	-0.568529	0.000196163	0.00771222	0.643014	1.33919e-05
EU133430.1.1265	D_0__Bacteria	D_1__Proteobacteria	D_2__Alphaproteobacteria	D_3__Rhizobiales	D_4__Xanthobacteraceae	D_5__uncultured	D_6__uncultured bacterium	0.0495248	-0.504832	0.00122787
EU133584.1.1301	D_0__Bacteria	D_1__Proteobacteria	D_2__Alphaproteobacteria	D_3__Rhizobiales	D_4__Xanthobacteraceae	D_5__uncultured	D_6__uncultured bacterium	0.0017818	-0.670477	4.11533e-06	0.000216265	0.76628	2.05243e-08
AY963434.1.1408	D_0__Bacteria	D_1__Proteobacteria	D_2__Alphaproteobacteria	D_3__Rhizobiales	D_4__Xanthobacteraceae	D_5__uncultured	D_6__uncultured bacterium	0.00298963	-0.6534	8.69131e-06	0.0374911	0.559158	0.000263017
EF019513.1.1338	D_0__Bacteria	D_1__Proteobacteria	D_2__Alphaproteobacteria	D_3__Rhizobiales	D_4__Xanthobacteraceae	D_5__uncultured	D_6__uncultured bacterium	0.0150719	-0.581629	0.00012823	0.00168217	0.693672	1.37505e-06
EU881275.1.1457	D_0__Bacteria	D_1__Proteobacteria	D_2__Alphaproteobacteria	D_3__Rhizobiales	D_4__Xanthobacteraceae	D_5__uncultured	D_6__uncultured Blastochloris sp.	0.0203237	-0.565336	0.000216989
EF018437.1.1341	D_0__Bacteria	D_1__Proteobacteria	D_2__Alphaproteobacteria	D_3__Rhizobiales	D_4__Xanthobacteraceae	D_5__uncultured	D_6__uncultured Bradyrhizobiaceae bacterium	0.0497607	-0.502885	0.0012916
GQ263058.1.1429	D_0__Bacteria	D_1__Proteobacteria	D_2__Alphaproteobacteria	D_3__Rhizobiales	D_4__Xanthobacteraceae	D_5__uncultured	D_6__uncultured Bradyrhizobiaceae bacterium	0.000748966	-0.703977	8.17415e-07
JN580051.1.1449	D_0__Bacteria	D_1__Proteobacteria	D_2__Alphaproteobacteria	D_3__Rhizobiales	D_4__Xanthobacteraceae	D_5__uncultured	D_6__uncultured forest soil bacterium	0.00387373	-0.642564	1.36399e-05	0.00390018	0.667872	4.62676e-06
CU923875.1.1282	D_0__Bacteria	D_1__Proteobacteria	D_2__Alphaproteobacteria	D_3__Rhodobacterales	D_4__Rhodobacteraceae	D_5__Amaricoccus	D_6__uncultured bacterium	0.0259039	0.551402	0.00033311
HQ385548.1.1320	D_0__Bacteria	D_1__Proteobacteria	D_2__Alphaproteobacteria	D_3__Rhodobacterales	D_4__Rhodobacteraceae	D_5__Rhodobacter	D_6__uncultured bacterium	0.00940345	0.604667	5.80074e-05	0.0152059	-0.609329	4.90331e-05
HQ327207.1.1444	D_0__Bacteria	D_1__Proteobacteria	D_2__Alphaproteobacteria	D_3__Rhodobacterales	D_4__Rhodobacteraceae	D_5__Rhodobacter	D_6__uncultured bacterium				0.034887	-0.564634	0.000221831
EF019499.1.1395	D_0__Bacteria	D_1__Proteobacteria	D_2__Alphaproteobacteria	D_3__Rhodobacterales	D_4__Rhodobacteraceae	D_5__uncultured	D_6__uncultured alpha proteobacterium	0.0438936	0.516208	0.000908115
FJ543053.1.1432	D_0__Bacteria	D_1__Proteobacteria	D_2__Alphaproteobacteria	D_3__Rhodobacterales	D_4__Rhodobacteraceae	D_5__uncultured	D_6__uncultured Amaricoccus sp.	0.0155035	0.579992	0.000135364
New.ReferenceOTU509	D_0__Bacteria	D_1__Proteobacteria	D_2__Alphaproteobacteria	D_3__Rhodospirillales	D_4__Acetobacteraceae	D_5__uncultured	D_6__uncultured bacterium	0.0327096	-0.536783	0.000512031
EF516745.1.1458	D_0__Bacteria	D_1__Proteobacteria	D_2__Alphaproteobacteria	D_3__Rhodospirillales	D_4__DA111	D_5__uncultured alpha proteobacterium	D_6__uncultured alpha proteobacterium	0.00559177	-0.62737	2.49366e-05
JN023301.1.1463	D_0__Bacteria	D_1__Proteobacteria	D_2__Alphaproteobacteria	D_3__Rhodospirillales	D_4__DA111	D_5__uncultured bacterium	D_6__uncultured bacterium	0.0495248	0.503167	0.00128219
JN023993.1.1467	D_0__Bacteria	D_1__Proteobacteria	D_2__Alphaproteobacteria	D_3__Rhodospirillales	D_4__DA111	D_5__uncultured bacterium	D_6__uncultured bacterium	0.0151806	0.581126	0.000130383
GU127729.1.1436	D_0__Bacteria	D_1__Proteobacteria	D_2__Alphaproteobacteria	D_3__Rhodospirillales	D_4__DA111	D_5__uncultured bacterium	D_6__uncultured bacterium	0.00103493	-0.690289	1.62355e-06	0.0372942	0.560525	0.000252141
EF516055.1.1436	D_0__Bacteria	D_1__Proteobacteria	D_2__Alphaproteobacteria	D_3__Rhodospirillales	D_4__DA111	D_5__uncultured bacterium	D_6__uncultured bacterium	0.0327975	0.53612	0.000521878
JF833642.1.1387	D_0__Bacteria	D_1__Proteobacteria	D_2__Alphaproteobacteria	D_3__Rhodospirillales	D_4__DA111	D_5__uncultured bacterium	D_6__uncultured bacterium	0.0486047	-0.506701	0.00116934
New.CleanUp.ReferenceOTU133483	D_0__Bacteria	D_1__Proteobacteria	D_2__Alphaproteobacteria	D_3__Rhodospirillales	D_4__DA111	D_5__uncultured bacterium	D_6__uncultured bacterium	0.0137084	-0.58589	0.000111234
New.CleanUp.ReferenceOTU2414133	D_0__Bacteria	D_1__Proteobacteria	D_2__Alphaproteobacteria	D_3__Rhodospirillales	D_4__DA111	D_5__uncultured bacterium	D_6__uncultured bacterium	0.0465259	-0.511149	0.00103985
AY913617.1.1303	D_0__Bacteria	D_1__Proteobacteria	D_2__Alphaproteobacteria	D_3__Rhodospirillales	D_4__DA111	D_5__uncultured forest soil bacterium	D_6__uncultured forest soil bacterium	0.045981	-0.511752	0.0010233
EF018987.1.1340	D_0__Bacteria	D_1__Proteobacteria	D_2__Alphaproteobacteria	D_3__Rhodospirillales	D_4__DA111	D_5__uncultured Rhodospirillaceae bacterium	D_6__uncultured Rhodospirillaceae bacterium	0.0466342	-0.509889	0.00107516
DQ823185.1.1453	D_0__Bacteria	D_1__Proteobacteria	D_2__Alphaproteobacteria	D_3__Rhodospirillales	D_4__I-10	D_5__uncultured bacterium	D_6__uncultured bacterium	0.0318655	0.538316	0.000489912
JF266107.1.1311	D_0__Bacteria	D_1__Proteobacteria	D_2__Alphaproteobacteria	D_3__Rhodospirillales	D_4__MND8	D_5__uncultured bacterium	D_6__uncultured bacterium	0.0249532	0.554322	0.000304972
JX431979.1.1396	D_0__Bacteria	D_1__Proteobacteria	D_2__Alphaproteobacteria	D_3__Rhodospirillales	D_4__Rhodospirillaceae	D_5__Defluviicoccus	D_6__uncultured bacterium	0.0495248	0.504641	0.00123399
New.CleanUp.ReferenceOTU410329	D_0__Bacteria	D_1__Proteobacteria	D_2__Alphaproteobacteria	D_3__Rhodospirillales	D_4__Rhodospirillaceae	D_5__Defluviicoccus	D_6__uncultured bacterium	0.0302344	0.542628	0.000432183
EU133396.1.1311	D_0__Bacteria	D_1__Proteobacteria	D_2__Alphaproteobacteria	D_3__Rhodospirillales	D_4__Rhodospirillaceae	D_5__Skermanella	D_6__uncultured bacterium	0.00261482	0.658217	7.07245e-06
JX114339.1.1446	D_0__Bacteria	D_1__Proteobacteria	D_2__Alphaproteobacteria	D_3__Rhodospirillales	D_4__Rhodospirillaceae	D_5__uncultured	D_6__uncultured alpha proteobacterium	0.045981	-0.51211	0.00101358	0.00390018	0.669711	4.26007e-06
New.CleanUp.ReferenceOTU1897960	D_0__Bacteria	D_1__Proteobacteria	D_2__Alphaproteobacteria	D_3__Rhodospirillales	D_4__Rhodospirillaceae	D_5__uncultured	D_6__uncultured alpha proteobacterium				0.0305185	0.572544	0.000172529
KC432410.1.1311	D_0__Bacteria	D_1__Proteobacteria	D_2__Alphaproteobacteria	D_3__Rhodospirillales	D_4__Rhodospirillaceae	D_5__uncultured	D_6__uncultured bacterium	0.00420353	-0.639319	1.55583e-05	0.0125388	0.620738	3.21294e-05
GQ379618.1.1221	D_0__Bacteria	D_1__Proteobacteria	D_2__Alphaproteobacteria	D_3__Rhodospirillales	D_4__Rhodospirillales Incertae Sedis	D_5__Reyranella	D_6__uncultured bacterium	0.00258875	-0.658858	6.87909e-06	0.0167868	0.604599	5.81492e-05
New.ReferenceOTU929	D_0__Bacteria	D_1__Proteobacteria	D_2__Alphaproteobacteria	D_3__Rickettsiales	D_4__mitochondria	D_5__Phytophthora parasitica INRA-310	D_6__Phytophthora parasitica INRA-310	0.0413013	0.521251	0.000791768
EU133471.1.1405	D_0__Bacteria	D_1__Proteobacteria	D_2__Alphaproteobacteria	D_3__Sphingomonadales	D_4__Sphingomonadaceae	D_5__Sphingomonas	D_6__Kaistobacter sp. V3M19	0.0431776	0.517283	0.000882112
GQ379553.1.1231	D_0__Bacteria	D_1__Proteobacteria	D_2__Alphaproteobacteria	D_3__Sphingomonadales	D_4__Sphingomonadaceae	D_5__Sphingomonas	D_6__uncultured bacterium	1.71315e-05	0.798847	1.84256e-09	0.0445349	-0.542686	0.000431456
EF127608.1.1390	D_0__Bacteria	D_1__Proteobacteria	D_2__Alphaproteobacteria	D_3__Sphingomonadales	D_4__Sphingomonadaceae	D_5__Sphingomonas	D_6__uncultured bacterium	0.0318655	0.539075	0.000479278	0.0486148	-0.537055	0.000508039
EU133385.1.1240	D_0__Bacteria	D_1__Proteobacteria	D_2__Alphaproteobacteria	D_3__Sphingomonadales	D_4__Sphingomonadaceae	D_5__Sphingomonas	D_6__uncultured bacterium	0.00205053	0.665436	5.15697e-06
KC358422.1.1228	D_0__Bacteria	D_1__Proteobacteria	D_2__Alphaproteobacteria	D_3__Sphingomonadales	D_4__Sphingomonadaceae	D_5__Sphingomonas	D_6__uncultured bacterium	0.0131002	0.588115	0.00010319	0.00934363	-0.633081	1.99518e-05
FQ659839.1.1306	D_0__Bacteria	D_1__Proteobacteria	D_2__Alphaproteobacteria	D_3__Sphingomonadales	D_4__Sphingomonadaceae	D_5__Sphingomonas	D_6__uncultured bacterium	0.0105141	0.598232	7.28417e-05
JX559233.1.1444	D_0__Bacteria	D_1__Proteobacteria	D_2__Alphaproteobacteria	D_3__Sphingomonadales	D_4__Sphingomonadaceae	D_5__Sphingomonas	D_6__uncultured Sphingomonadaceae bacterium	0.00448493	0.635555	1.80895e-05
HQ864219.1.1453	D_0__Bacteria	D_1__Proteobacteria	D_2__Alphaproteobacteria	D_3__Sphingomonadales	D_4__Sphingomonadaceae	D_5__Sphingomonas	D_6__uncultured Sphingomonadaceae bacterium	0.00109306	0.687989	1.81538e-06	0.00963575	-0.630654	2.19472e-05
AF408323.1.1440	D_0__Bacteria	D_1__Proteobacteria	D_2__Alphaproteobacteria	D_3__Sphingomonadales	D_4__Sphingomonadaceae	D_5__Sphingomonas	D_6__uncultured Sphingomonas sp.	0.00596	0.625226	2.70824e-05	0.0383218	-0.555771	0.000291816
HM438398.1.1438	D_0__Bacteria	D_1__Proteobacteria	D_2__Alphaproteobacteria	D_3__Sphingomonadales	D_4__WW2-159	D_5__uncultured Sphingomonadaceae bacterium	D_6__uncultured Sphingomonadaceae bacterium	0.0372457	0.526623	0.00068258
GU247463.1.1238	D_0__Bacteria	D_1__Proteobacteria	D_2__Betaproteobacteria	D_3__Burkholderiales	D_4__Comamonadaceae	D_5__uncultured	D_6__uncultured bacterium	0.0113026	0.594433	8.31308e-05	0.00168217	-0.694908	1.29334e-06
FW305570.1.1437	D_0__Bacteria	D_1__Proteobacteria	D_2__Betaproteobacteria	D_3__Burkholderiales	D_4__Comamonadaceae	D_5__uncultured	D_6__uncultured bacterium	0.0384124	0.524885	0.000716336
KC286903.1.1487	D_0__Bacteria	D_1__Proteobacteria	D_2__Betaproteobacteria	D_3__Burkholderiales	D_4__Comamonadaceae	D_5__uncultured	D_6__uncultured bacterium				0.0448121	-0.54199	0.000440317
AM935634.1.1351	D_0__Bacteria	D_1__Proteobacteria	D_2__Betaproteobacteria	D_3__Burkholderiales	D_4__Comamonadaceae	D_5__uncultured	D_6__uncultured proteobacterium				0.0406237	-0.551414	0.000332988
AM849431.1.1442	D_0__Bacteria	D_1__Proteobacteria	D_2__Betaproteobacteria	D_3__Burkholderiales	D_4__Comamonadaceae	D_5__Variovorax	D_6__uncultured bacterium	0.0143347	0.583905	0.000118881	0.0413819	-0.549529	0.000352361
EU488023.1.1501	D_0__Bacteria	D_1__Proteobacteria	D_2__Betaproteobacteria	D_3__Burkholderiales	D_4__Comamonadaceae	D_5__Variovorax	D_6__uncultured bacterium	0.0318655	0.53855	0.000486607
FJ849182.1.1457	D_0__Bacteria	D_1__Proteobacteria	D_2__Betaproteobacteria	D_3__Burkholderiales	D_4__Comamonadaceae	D_5__Variovorax	D_6__Variovorax sp. Ms6	0.0202272	0.565771	0.000214039
JN869221.1.1523	D_0__Bacteria	D_1__Proteobacteria	D_2__Betaproteobacteria	D_3__Burkholderiales	D_4__Comamonadaceae	D_5__Variovorax	D_6__Variovorax sp. Ms6	0.0357977	0.5302	0.000617495	0.0163833	-0.605663	5.59739e-05
DQ450176.1.1489	D_0__Bacteria	D_1__Proteobacteria	D_2__Betaproteobacteria	D_3__Burkholderiales	D_4__Oxalobacteraceae	D_5__Herminiimonas	D_6__Herminiimonas glaciei	0.0465871	0.510702	0.00105227
FR799715.1.1296	D_0__Bacteria	D_1__Proteobacteria	D_2__Betaproteobacteria	D_3__Burkholderiales	D_4__Oxalobacteraceae	D_5__Massilia	D_6__uncultured bacterium	0.0357977	-0.529375	0.000632
FJ802329.1.1213	D_0__Bacteria	D_1__Proteobacteria	D_2__Betaproteobacteria	D_3__Hydrogenophilales	D_4__Hydrogenophilaceae	D_5__Thiobacillus	D_6__iron-reducing bacterium enrichment culture clone FEA_2_G6	0.0474084	-0.508179	0.00112481
KC577611.1.1313	D_0__Bacteria	D_1__Proteobacteria	D_2__Betaproteobacteria	D_3__Nitrosomonadales	D_4__Nitrosomonadaceae	D_5__Nitrosospira	D_6__uncultured bacterium	0.0327096	0.536771	0.000512203	0.0433591	-0.545067	0.000402292
EF020027.1.1381	D_0__Bacteria	D_1__Proteobacteria	D_2__Betaproteobacteria	D_3__Nitrosomonadales	D_4__Nitrosomonadaceae	D_5__uncultured	D_6__uncultured bacterium	0.0431776	-0.517497	0.000877019
GQ262878.1.1483	D_0__Bacteria	D_1__Proteobacteria	D_2__Betaproteobacteria	D_3__Nitrosomonadales	D_4__Nitrosomonadaceae	D_5__uncultured	D_6__uncultured bacterium	0.0335469	0.533831	0.000557152
AM935906.1.1353	D_0__Bacteria	D_1__Proteobacteria	D_2__Betaproteobacteria	D_3__Nitrosomonadales	D_4__Nitrosomonadaceae	D_5__uncultured	D_6__uncultured bacterium	0.00663054	-0.619749	3.33509e-05	0.0121186	0.622633	2.99025e-05
New.ReferenceOTU1261	D_0__Bacteria	D_1__Proteobacteria	D_2__Betaproteobacteria	D_3__Nitrosomonadales	D_4__Nitrosomonadaceae	D_5__uncultured	D_6__uncultured bacterium				0.0382474	-0.55637	0.00028652
EU133817.1.1358	D_0__Bacteria	D_1__Proteobacteria	D_2__Betaproteobacteria	D_3__Nitrosomonadales	D_4__Nitrosomonadaceae	D_5__uncultured	D_6__uncultured Burkholderiaceae bacterium	0.0458584	0.512335	0.00100752
EU449747.1.1470	D_0__Bacteria	D_1__Proteobacteria	D_2__Betaproteobacteria	D_3__Nitrosomonadales	D_4__Nitrosomonadaceae	D_5__uncultured	D_6__uncultured Nitrosomonadales bacterium	0.0320074	-0.538055	0.000493613	0.00675127	0.64919	1.03763e-05
EF019834.1.1403	D_0__Bacteria	D_1__Proteobacteria	D_2__Betaproteobacteria	D_3__Nitrosomonadales	D_4__Nitrosomonadaceae	D_5__uncultured	D_6__uncultured proteobacterium				0.0396505	0.553069	0.000316771
HM007525.1.1506	D_0__Bacteria	D_1__Proteobacteria	D_2__Betaproteobacteria	D_3__Rhodocyclales	D_4__Rhodocyclaceae	D_5__Dechloromonas	D_6__uncultured bacterium				0.0333381	-0.568276	0.000197744
FJ592534.1.1396	D_0__Bacteria	D_1__Proteobacteria	D_2__Betaproteobacteria	D_3__Rhodocyclales	D_4__Rhodocyclaceae	D_5__Propionivibrio	D_6__uncultured bacterium	0.0413583	0.520455	0.000809214	0.0152059	-0.610057	4.77512e-05
EF019065.1.1384	D_0__Bacteria	D_1__Proteobacteria	D_2__Betaproteobacteria	D_3__Rhodocyclales	D_4__Rhodocyclaceae	D_5__uncultured	D_6__uncultured Rhodocyclaceae bacterium	0.00822539	-0.61036	4.72275e-05
GU454956.1.1492	D_0__Bacteria	D_1__Proteobacteria	D_2__Betaproteobacteria	D_3__SC-I-84	D_4__uncultured bacterium	D_5__uncultured bacterium	D_6__uncultured bacterium	0.0251326	0.553648	0.000311265
HQ118587.1.1403	D_0__Bacteria	D_1__Proteobacteria	D_2__Betaproteobacteria	D_3__SC-I-84	D_4__uncultured bacterium	D_5__uncultured bacterium	D_6__uncultured bacterium				0.0262815	0.580996	0.000130946
EF019812.1.1388	D_0__Bacteria	D_1__Proteobacteria	D_2__Betaproteobacteria	D_3__SC-I-84	D_4__uncultured Burkholderiaceae bacterium	D_5__uncultured Burkholderiaceae bacterium	D_6__uncultured Burkholderiaceae bacterium	0.000973009	0.694917	1.29279e-06	0.00168217	-0.695339	1.26595e-06
FR687414.1.1495	D_0__Bacteria	D_1__Proteobacteria	D_2__Betaproteobacteria	D_3__SC-I-84	D_4__uncultured Nitrosomonadaceae bacterium	D_5__uncultured Nitrosomonadaceae bacterium	D_6__uncultured Nitrosomonadaceae bacterium	0.00821093	0.611868	4.46939e-05	0.0449055	-0.541112	0.00045174
New.ReferenceOTU3646	D_0__Bacteria	D_1__Proteobacteria	D_2__Betaproteobacteria	D_3__SC-I-84	D_4__uncultured prokaryote	D_5__uncultured prokaryote	D_6__uncultured prokaryote				0.0173384	0.601631	6.46246e-05
EF020270.1.1382	D_0__Bacteria	D_1__Proteobacteria	D_2__Betaproteobacteria	D_3__SC-I-84	D_4__uncultured proteobacterium	D_5__uncultured proteobacterium	D_6__uncultured proteobacterium	0.0308286	0.541425	0.000447639
FJ901870.1.1258	D_0__Bacteria	D_1__Proteobacteria	D_2__Betaproteobacteria	D_3__TRA3-20	D_4__uncultured gamma proteobacterium	D_5__uncultured gamma proteobacterium	D_6__uncultured gamma proteobacterium	0.0495248	0.503406	0.00127428
FQ658958.1.1380	D_0__Bacteria	D_1__Proteobacteria	D_2__Deltaproteobacteria	D_3__Desulfobacterales	D_4__Desulfobulbaceae	D_5__Desulfobulbus	D_6__uncultured bacterium	0.0469544	0.509233	0.00109398	0.0235973	-0.586172	0.000110181
JX225658.1.1519	D_0__Bacteria	D_1__Proteobacteria	D_2__Deltaproteobacteria	D_3__Desulfobacterales	D_4__Desulfobulbaceae	D_5__Desulfocapsa	D_6__uncultured bacterium	0.0368871	0.527645	0.000663387
FQ659837.1.1380	D_0__Bacteria	D_1__Proteobacteria	D_2__Deltaproteobacteria	D_3__Desulfobacterales	D_4__Desulfobulbaceae	D_5__Desulfocapsa	D_6__uncultured soil bacterium	0.00433765	0.637079	1.70224e-05	0.00168217	-0.693564	1.38243e-06
AY326581.1.1482	D_0__Bacteria	D_1__Proteobacteria	D_2__Deltaproteobacteria	D_3__GR-WP33-30	D_4__uncultured bacterium	D_5__uncultured bacterium	D_6__uncultured bacterium	0.0469889	0.509128	0.00109702
EF019335.1.1377	D_0__Bacteria	D_1__Proteobacteria	D_2__Deltaproteobacteria	D_3__GR-WP33-30	D_4__uncultured bacterium	D_5__uncultured bacterium	D_6__uncultured bacterium	0.00173142	0.67265	3.72887e-06
GQ500729.1.1524	D_0__Bacteria	D_1__Proteobacteria	D_2__Deltaproteobacteria	D_3__GR-WP33-30	D_4__uncultured bacterium	D_5__uncultured bacterium	D_6__uncultured bacterium	0.0311088	0.540558	0.000459089
HQ397517.1.1522	D_0__Bacteria	D_1__Proteobacteria	D_2__Deltaproteobacteria	D_3__GR-WP33-30	D_4__uncultured bacterium	D_5__uncultured bacterium	D_6__uncultured bacterium	0.0155828	0.579672	0.000136795	0.0281902	-0.575578	0.000156402
New.CleanUp.ReferenceOTU2595650	D_0__Bacteria	D_1__Proteobacteria	D_2__Deltaproteobacteria	D_3__GR-WP33-30	D_4__uncultured bacterium	D_5__uncultured bacterium	D_6__uncultured bacterium	0.0357977	-0.529873	0.000623205
EF019476.1.1407	D_0__Bacteria	D_1__Proteobacteria	D_2__Deltaproteobacteria	D_3__GR-WP33-30	D_4__uncultured proteobacterium	D_5__uncultured proteobacterium	D_6__uncultured proteobacterium	0.0190504	0.568698	0.000195108	0.0387833	-0.554664	0.000301816
EU134563.1.1349	D_0__Bacteria	D_1__Proteobacteria	D_2__Deltaproteobacteria	D_3__Myxococcales	D_4__Haliangiaceae	D_5__Haliangium	D_6__uncultured bacterium	0.0147972	-0.582402	0.000124984
JN023162.1.1507	D_0__Bacteria	D_1__Proteobacteria	D_2__Deltaproteobacteria	D_3__Myxococcales	D_4__Haliangiaceae	D_5__Haliangium	D_6__uncultured bacterium	0.0309977	-0.540792	0.000455978
AJ534629.1.1291	D_0__Bacteria	D_1__Proteobacteria	D_2__Deltaproteobacteria	D_3__Myxococcales	D_4__Haliangiaceae	D_5__Haliangium	D_6__uncultured bacterium	0.0413583	-0.520784	0.00080197
EF515967.1.1476	D_0__Bacteria	D_1__Proteobacteria	D_2__Deltaproteobacteria	D_3__Myxococcales	D_4__Haliangiaceae	D_5__Haliangium	D_6__uncultured bacterium	0.0157955	-0.578609	0.000141661
HM341106.1.1371	D_0__Bacteria	D_1__Proteobacteria	D_2__Deltaproteobacteria	D_3__Myxococcales	D_4__Haliangiaceae	D_5__Haliangium	D_6__uncultured bacterium	0.0257857	0.552091	0.000326267
EU644188.1.1457	D_0__Bacteria	D_1__Proteobacteria	D_2__Deltaproteobacteria	D_3__Myxococcales	D_4__Haliangiaceae	D_5__Haliangium	D_6__uncultured bacterium	0.0495248	0.504285	0.0012455
New.CleanUp.ReferenceOTU374889	D_0__Bacteria	D_1__Proteobacteria	D_2__Deltaproteobacteria	D_3__Myxococcales	D_4__Nannocystaceae	D_5__Enhygromyxa	D_6__uncultured bacterium	0.0155035	0.58015	0.000134657	0.0307014	-0.571619	0.000177734
AJ233947.1.1515	D_0__Bacteria	D_1__Proteobacteria	D_2__Deltaproteobacteria	D_3__Myxococcales	D_4__Nannocystaceae	D_5__Nannocystis	D_6__Nannocystis exedens	0.0294383	0.544251	0.000412086
FJ213483.1.909	D_0__Bacteria	D_1__Proteobacteria	D_2__Deltaproteobacteria	D_3__Myxococcales	D_4__Nannocystaceae	D_5__Nannocystis	D_6__uncultured bacterium	0.0180044	0.572275	0.000174029	0.0494835	-0.536003	0.000523622
JN038651.1.1514	D_0__Bacteria	D_1__Proteobacteria	D_2__Deltaproteobacteria	D_3__Myxococcales	D_4__Phaselicystidaceae	D_5__Phaselicystis	D_6__uncultured delta proteobacterium	0.0495248	0.503406	0.00127428
New.ReferenceOTU668	D_0__Bacteria	D_1__Proteobacteria	D_2__Deltaproteobacteria	D_3__Myxococcales	D_4__Phaselicystidaceae	D_5__Phaselicystis	D_6__uncultured delta proteobacterium				0.0390974	-0.553801	0.000309826
HV766979.1.1535	D_0__Bacteria	D_1__Proteobacteria	D_2__Deltaproteobacteria	D_3__Myxococcales	D_4__Polyangiaceae	D_5__Byssovorax	D_6__unidentified	0.0327975	0.536176	0.00052103
FJ466153.1.1409	D_0__Bacteria	D_1__Proteobacteria	D_2__Deltaproteobacteria	D_3__Myxococcales	D_4__Polyangiaceae	D_5__Sorangium	D_6__uncultured bacterium	0.0466342	-0.509783	0.0010782
New.CleanUp.ReferenceOTU2941410	D_0__Bacteria	D_1__Proteobacteria	D_2__Deltaproteobacteria	D_3__Myxococcales	D_4__Polyangiaceae	D_5__Sorangium	D_6__uncultured bacterium	0.0257857	-0.551968	0.000327484
JX505240.1.1477	D_0__Bacteria	D_1__Proteobacteria	D_2__Deltaproteobacteria	D_3__Myxococcales	D_4__Polyangiaceae	D_5__Sorangium	D_6__uncultured Polyangiaceae bacterium	0.0466342	-0.509646	0.0010821
New.CleanUp.ReferenceOTU1061932	D_0__Bacteria	D_1__Proteobacteria	D_2__Deltaproteobacteria	D_3__Myxococcales	D_4__Sandaracinaceae	D_5__uncultured bacterium	D_6__uncultured bacterium	0.00161632	0.674832	3.37468e-06	0.000518314	-0.732444	1.72165e-07
FQ659534.1.1370	D_0__Bacteria	D_1__Proteobacteria	D_2__Deltaproteobacteria	D_3__Myxococcales	D_4__Sandaracinaceae	D_5__uncultured soil bacterium	D_6__uncultured soil bacterium	0.0472352	0.508394	0.00111846
New.ReferenceOTU1850	D_0__Bacteria	D_1__Proteobacteria	D_2__Deltaproteobacteria	D_3__Myxococcales	D_4__Sandaracinaceae	D_5__uncultured soil bacterium	D_6__uncultured soil bacterium	0.0495248	0.504071	0.00125244
JF703592.1.1441	D_0__Bacteria	D_1__Proteobacteria	D_2__Deltaproteobacteria	D_3__Myxococcales	D_4__uncultured	D_5__uncultured bacterium	D_6__uncultured bacterium	1.71315e-05	0.797731	2.01546e-09	0.00106542	-0.71134	5.56118e-07
HM273140.1.1368	D_0__Bacteria	D_1__Proteobacteria	D_2__Deltaproteobacteria	D_3__Myxococcales	D_4__uncultured	D_5__uncultured bacterium	D_6__uncultured bacterium	0.0495248	0.505254	0.00121443
New.ReferenceOTU5369	D_0__Bacteria	D_1__Proteobacteria	D_2__Deltaproteobacteria	D_3__Myxococcales	D_4__uncultured	D_5__uncultured bacterium	D_6__uncultured bacterium	0.00143984	-0.678337	2.86957e-06	0.00053433	0.729185	2.07791e-07
New.CleanUp.ReferenceOTU13884	D_0__Bacteria	D_1__Proteobacteria	D_2__Deltaproteobacteria	D_3__Myxococcales	D_4__uncultured	D_5__uncultured bacterium	D_6__uncultured bacterium	0.0143347	-0.583749	0.000119501	0.0281902	0.576057	0.000153985
New.CleanUp.ReferenceOTU161987	D_0__Bacteria	D_1__Proteobacteria	D_2__Deltaproteobacteria	D_3__Myxococcales	D_4__uncultured	D_5__uncultured bacterium	D_6__uncultured bacterium	0.0262596	-0.550316	0.000344155	0.0218585	0.589707	9.77607e-05
New.CleanUp.ReferenceOTU2869230	D_0__Bacteria	D_1__Proteobacteria	D_2__Deltaproteobacteria	D_3__Myxococcales	D_4__uncultured	D_5__uncultured bacterium	D_6__uncultured bacterium	0.036524	-0.528093	0.000655124	0.0152059	0.613045	4.28024e-05
CU466773.2.1368	D_0__Bacteria	D_1__Proteobacteria	D_2__Deltaproteobacteria	D_3__Myxococcales	D_4__uncultured	D_5__uncultured delta proteobacterium	D_6__uncultured delta proteobacterium	0.0495248	0.50542	0.00120918
AY922176.1.1411	D_0__Bacteria	D_1__Proteobacteria	D_2__Deltaproteobacteria	D_3__Myxococcales	D_4__uncultured	D_5__uncultured delta proteobacterium	D_6__uncultured delta proteobacterium				0.047894	0.538315	0.000489918
EF019530.1.1410	D_0__Bacteria	D_1__Proteobacteria	D_2__Deltaproteobacteria	D_3__Sh765B-TzT-29	D_4__uncultured proteobacterium	D_5__uncultured proteobacterium	D_6__uncultured proteobacterium	0.0271638	0.548726	0.000360912
New.CleanUp.ReferenceOTU2813441	D_0__Bacteria	D_1__Proteobacteria	D_2__Gammaproteobacteria	D_3__Alteromonadales	D_4__Colwelliaceae	D_5__Thalassomonas	D_6__uncultured bacterium	0.0281854	-0.546537	0.000385185
HM317237.1.1362	D_0__Bacteria	D_1__Proteobacteria	D_2__Gammaproteobacteria	D_3__KI89A clade	D_4__uncultured bacterium	D_5__uncultured bacterium	D_6__uncultured bacterium				0.0482556	-0.537826	0.00049689
FQ660235.1.1359	D_0__Bacteria	D_1__Proteobacteria	D_2__Gammaproteobacteria	D_3__KI89A clade	D_4__uncultured soil bacterium	D_5__uncultured soil bacterium	D_6__uncultured soil bacterium	0.030561	0.542061	0.000439403
New.CleanUp.ReferenceOTU1081811	D_0__Bacteria	D_1__Proteobacteria	D_2__Gammaproteobacteria	D_3__Legionellales	D_4__Coxiellaceae	D_5__Aquicella	D_6__uncultured bacterium	0.0410662	-0.52155	0.000785312
JN380983.1.1362	D_0__Bacteria	D_1__Proteobacteria	D_2__Gammaproteobacteria	D_3__Legionellales	D_4__Legionellaceae	D_5__Legionella	D_6__Legionella sp. Me-1	0.0333769	0.534514	0.00054641	0.0396505	-0.552944	0.000317971
HM273858.1.1365	D_0__Bacteria	D_1__Proteobacteria	D_2__Gammaproteobacteria	D_3__Legionellales	D_4__Legionellaceae	D_5__Legionella	D_6__uncultured bacterium				0.0305185	-0.572259	0.000174116
New.CleanUp.ReferenceOTU1000906	D_0__Bacteria	D_1__Proteobacteria	D_2__Gammaproteobacteria	D_3__NKB5	D_4__uncultured bacterium	D_5__uncultured bacterium	D_6__uncultured bacterium	0.0495248	0.50557	0.00120447
GALN01469283.2.1391	D_0__Bacteria	D_1__Proteobacteria	D_2__Gammaproteobacteria	D_3__Xanthomonadales	D_4__Nevskiaceae	D_5__Nevskia	D_6__Persicaria minor	0.00822539	-0.610465	4.70471e-05	0.0448121	0.541346	0.000448674
AY234615.1.1431	D_0__Bacteria	D_1__Proteobacteria	D_2__Gammaproteobacteria	D_3__Xanthomonadales	D_4__uncultured	D_5__bacterium Ellin5264	D_6__bacterium Ellin5264	0.0465378	-0.510919	0.00104621
JN409064.1.1459	D_0__Bacteria	D_1__Proteobacteria	D_2__Gammaproteobacteria	D_3__Xanthomonadales	D_4__uncultured	D_5__uncultured bacterium	D_6__uncultured bacterium	0.0445415	-0.514242	0.000957451
FM200905.1.1406	D_0__Bacteria	D_1__Proteobacteria	D_2__Gammaproteobacteria	D_3__Xanthomonadales	D_4__uncultured	D_5__uncultured bacterium	D_6__uncultured bacterium	0.0357977	0.529285	0.000633602
HM186234.1.1359	D_0__Bacteria	D_1__Proteobacteria	D_2__Gammaproteobacteria	D_3__Xanthomonadales	D_4__uncultured	D_5__uncultured bacterium	D_6__uncultured bacterium	8.44338e-05	0.761638	2.80458e-08	0.0152059	-0.611489	4.53178e-05
JN023497.1.1491	D_0__Bacteria	D_1__Proteobacteria	D_2__Gammaproteobacteria	D_3__Xanthomonadales	D_4__uncultured	D_5__uncultured bacterium	D_6__uncultured bacterium	0.0240262	-0.556832	0.000282506
JF266135.1.1361	D_0__Bacteria	D_1__Proteobacteria	D_2__Gammaproteobacteria	D_3__Xanthomonadales	D_4__uncultured	D_5__uncultured bacterium	D_6__uncultured bacterium	0.0495248	0.503406	0.00127428
DQ984544.1.1426	D_0__Bacteria	D_1__Proteobacteria	D_2__Gammaproteobacteria	D_3__Xanthomonadales	D_4__uncultured	D_5__uncultured bacterium	D_6__uncultured bacterium	0.0101556	-0.599842	6.88381e-05
GQ264286.1.1485	D_0__Bacteria	D_1__Proteobacteria	D_2__Gammaproteobacteria	D_3__Xanthomonadales	D_4__uncultured	D_5__uncultured bacterium	D_6__uncultured bacterium	0.00662888	0.620775	3.20844e-05
New.CleanUp.ReferenceOTU2907811	D_0__Bacteria	D_1__Proteobacteria	D_2__Gammaproteobacteria	D_3__Xanthomonadales	D_4__uncultured	D_5__uncultured bacterium	D_6__uncultured bacterium	0.045981	-0.511752	0.0010233
FQ658995.1.1358	D_0__Bacteria	D_1__Proteobacteria	D_2__Gammaproteobacteria	D_3__Xanthomonadales	D_4__uncultured	D_5__uncultured soil bacterium	D_6__uncultured soil bacterium	0.0286539	0.545863	0.000392947
GU208400.1.1441	D_0__Bacteria	D_1__Proteobacteria	D_2__Gammaproteobacteria	D_3__Xanthomonadales	D_4__Xanthomonadaceae	D_5__Arenimonas	D_6__uncultured bacterium	0.0238269	0.55801	0.000272482
FM213073.1.1532	D_0__Bacteria	D_1__Proteobacteria	D_2__Gammaproteobacteria	D_3__Xanthomonadales	D_4__Xanthomonadaceae	D_5__Dokdonella	D_6__uncultured bacterium	0.0418006	0.519653	0.000827126
EU335291.1.1508	D_0__Bacteria	D_1__Proteobacteria	D_2__Gammaproteobacteria	D_3__Xanthomonadales	D_4__Xanthomonadaceae	D_5__Lysobacter	D_6__uncultured bacterium	0.00860318	-0.60845	5.06213e-05	0.0197727	0.595031	8.14283e-05
JN023720.1.1494	D_0__Bacteria	D_1__Proteobacteria	D_2__Gammaproteobacteria	D_3__Xanthomonadales	D_4__Xanthomonadaceae	D_5__Rhodanobacter	D_6__uncultured bacterium	0.032613	-0.537192	0.000506048	0.0372942	0.560727	0.000250571
FM213027.1.1507	D_0__Bacteria	D_1__Proteobacteria	D_2__Gammaproteobacteria	D_3__Xanthomonadales	D_4__Xanthomonadaceae	D_5__Tahibacter	D_6__uncultured bacterium	0.0495248	0.505596	0.00120363	0.0344571	-0.565749	0.000214192
FJ660522.1.1497	D_0__Bacteria	D_1__Proteobacteria	D_2__Gammaproteobacteria	D_3__Xanthomonadales	D_4__Xanthomonadaceae	D_5__uncultured	D_6__uncultured bacterium	0.029124	0.545079	0.000402158
HM269073.1.1362	D_0__Bacteria	D_1__Proteobacteria	D_2__Gammaproteobacteria	D_3__Xanthomonadales	D_4__Xanthomonadaceae	D_5__uncultured	D_6__uncultured bacterium	0.0153437	-0.580637	0.000132512	0.0448121	0.541754	0.000443362
EF515987.1.1458	D_0__Bacteria	D_1__Proteobacteria	D_2__Gammaproteobacteria	D_3__Xanthomonadales	D_4__Xanthomonadaceae	D_5__uncultured	D_6__uncultured bacterium				0.0173384	0.601469	6.49965e-05
JN023490.1.1494	D_0__Bacteria	D_1__Proteobacteria	D_2__Gammaproteobacteria	D_3__Xanthomonadales	D_4__Xanthomonadaceae	D_5__uncultured	D_6__uncultured bacterium				0.0486148	0.53715	0.00050666
GQ264262.1.1478	D_0__Bacteria	D_1__Proteobacteria	D_2__Gammaproteobacteria	D_3__Xanthomonadales	D_4__Xanthomonadales Incertae Sedis	D_5__uncultured	D_6__uncultured bacterium	0.0184937	0.570044	0.00018692
AM935626.1.1356	D_0__Bacteria	D_1__Proteobacteria	D_2__Gammaproteobacteria	D_3__Xanthomonadales	D_4__Xanthomonadales Incertae Sedis	D_5__uncultured	D_6__uncultured Methylococcaceae bacterium				0.0181534	-0.598878	7.12103e-05
FQ658998.1.1360	D_0__Bacteria	D_1__Proteobacteria	D_2__Gammaproteobacteria	D_3__Xanthomonadales	D_4__Xanthomonadales Incertae Sedis	D_5__uncultured	D_6__uncultured soil bacterium	0.0495248	0.504544	0.00123712
KC541156.1.1490	D_0__Bacteria	D_1__Proteobacteria	D_2__SK259	D_3__uncultured proteobacterium	D_4__uncultured proteobacterium	D_5__uncultured proteobacterium	D_6__uncultured proteobacterium	0.00972432	-0.603087	6.13711e-05
EF018398.1.1343	D_0__Bacteria	D_1__Proteobacteria	D_2__TA18	D_3__uncultured bacterium	D_4__uncultured bacterium	D_5__uncultured bacterium	D_6__uncultured bacterium	0.0261706	-0.550816	0.000339024
EF018434.1.1399	D_0__Bacteria	D_1__Proteobacteria	D_2__TA18	D_3__uncultured bacterium	D_4__uncultured bacterium	D_5__uncultured bacterium	D_6__uncultured bacterium	0.023986	-0.557124	0.000279993
EF018500.1.1333	D_0__Bacteria	D_1__Proteobacteria	D_2__TA18	D_3__uncultured proteobacterium	D_4__uncultured proteobacterium	D_5__uncultured proteobacterium	D_6__uncultured proteobacterium	0.00994673	-0.601615	6.46627e-05
AB240336.1.1495	D_0__Bacteria	D_1__Spirochaetae	D_2__Spirochaetes	D_3__Spirochaetales	D_4__Spirochaetaceae	D_5__Spirochaeta	D_6__uncultured bacterium	0.0437026	0.516455	0.000902088
New.CleanUp.ReferenceOTU2905759	D_0__Bacteria	D_1__Spirochaetae	D_2__Spirochaetes	D_3__Spirochaetales	D_4__Spirochaetaceae	D_5__Spirochaeta	D_6__uncultured bacterium	0.0173217	0.574197	0.000163568	0.00963575	-0.630909	2.17291e-05
AY960779.1.1357	D_0__Bacteria	D_1__Verrucomicrobia	D_2__OPB35 soil group	D_3__uncultured bacterium	D_4__uncultured bacterium	D_5__uncultured bacterium	D_6__uncultured bacterium	0.0231248	-0.559525	0.000260063
HM069059.1.1529	D_0__Bacteria	D_1__Verrucomicrobia	D_2__OPB35 soil group	D_3__uncultured bacterium	D_4__uncultured bacterium	D_5__uncultured bacterium	D_6__uncultured bacterium	0.0424467	-0.518788	0.000846832
EF019864.1.1396	D_0__Bacteria	D_1__Verrucomicrobia	D_2__OPB35 soil group	D_3__uncultured bacterium	D_4__uncultured bacterium	D_5__uncultured bacterium	D_6__uncultured bacterium	0.0295286	0.544032	0.000414751
HM131973.1.1518	D_0__Bacteria	D_1__Verrucomicrobia	D_2__OPB35 soil group	D_3__uncultured bacterium	D_4__uncultured bacterium	D_5__uncultured bacterium	D_6__uncultured bacterium	0.0495248	0.503275	0.00127861
AM490658.1.1515	D_0__Bacteria	D_1__Verrucomicrobia	D_2__OPB35 soil group	D_3__uncultured bacterium	D_4__uncultured bacterium	D_5__uncultured bacterium	D_6__uncultured bacterium	0.0108047	0.596531	7.72962e-05	0.0486148	-0.536777	0.000512124
EU881223.1.1534	D_0__Bacteria	D_1__Verrucomicrobia	D_2__OPB35 soil group	D_3__uncultured bacterium	D_4__uncultured bacterium	D_5__uncultured bacterium	D_6__uncultured bacterium	0.0249532	-0.554099	0.000307039
FQ659953.1.1390	D_0__Bacteria	D_1__Verrucomicrobia	D_2__OPB35 soil group	D_3__uncultured bacterium	D_4__uncultured bacterium	D_5__uncultured bacterium	D_6__uncultured bacterium	4.99956e-05	0.774184	1.18619e-08	0.000270645	-0.745863	7.70556e-08
JF181392.1.1376	D_0__Bacteria	D_1__Verrucomicrobia	D_2__OPB35 soil group	D_3__uncultured bacterium	D_4__uncultured bacterium	D_5__uncultured bacterium	D_6__uncultured bacterium	0.00141426	-0.679238	2.75148e-06	0.00106829	0.709645	6.08308e-07
AY921923.1.1426	D_0__Bacteria	D_1__Verrucomicrobia	D_2__OPB35 soil group	D_3__uncultured bacterium	D_4__uncultured bacterium	D_5__uncultured bacterium	D_6__uncultured bacterium	0.021301	0.563314	0.000231191	0.042406	-0.548236	0.000366228
New.ReferenceOTU951	D_0__Bacteria	D_1__Verrucomicrobia	D_2__OPB35 soil group	D_3__uncultured bacterium	D_4__uncultured bacterium	D_5__uncultured bacterium	D_6__uncultured bacterium	0.015871	0.578303	0.00014309
New.CleanUp.ReferenceOTU393653	D_0__Bacteria	D_1__Verrucomicrobia	D_2__OPB35 soil group	D_3__uncultured bacterium	D_4__uncultured bacterium	D_5__uncultured bacterium	D_6__uncultured bacterium	0.030949	-0.54118	0.000450857	0.0178985	0.599947	6.85836e-05
New.CleanUp.ReferenceOTU1895896	D_0__Bacteria	D_1__Verrucomicrobia	D_2__OPB35 soil group	D_3__uncultured bacterium	D_4__uncultured bacterium	D_5__uncultured bacterium	D_6__uncultured bacterium	0.0327096	0.536838	0.000511223
EF516510.1.1500	D_0__Bacteria	D_1__Verrucomicrobia	D_2__OPB35 soil group	D_3__uncultured bacterium	D_4__uncultured bacterium	D_5__uncultured bacterium	D_6__uncultured bacterium				0.0281902	-0.575574	0.000156421
New.ReferenceOTU4723	D_0__Bacteria	D_1__Verrucomicrobia	D_2__OPB35 soil group	D_3__uncultured Opitutus sp.	D_4__uncultured Opitutus sp.	D_5__uncultured Opitutus sp.	D_6__uncultured Opitutus sp.	0.0281634	-0.546681	0.000383548
JN038799.1.1550	D_0__Bacteria	D_1__Verrucomicrobia	D_2__OPB35 soil group	D_3__uncultured Verrucomicrobia bacterium	D_4__uncultured Verrucomicrobia bacterium	D_5__uncultured Verrucomicrobia bacterium	D_6__uncultured Verrucomicrobia bacterium	0.00516824	0.630509	2.20718e-05	0.000580125	-0.724224	2.7528e-07
EU135431.1.1384	D_0__Bacteria	D_1__Verrucomicrobia	D_2__OPB35 soil group	D_3__uncultured Verrucomicrobia bacterium	D_4__uncultured Verrucomicrobia bacterium	D_5__uncultured Verrucomicrobia bacterium	D_6__uncultured Verrucomicrobia bacterium	0.0254241	-0.553141	0.000316082
FJ822642.1.1387	D_0__Bacteria	D_1__Verrucomicrobia	D_2__OPB35 soil group	D_3__uncultured Verrucomicrobia bacterium	D_4__uncultured Verrucomicrobia bacterium	D_5__uncultured Verrucomicrobia bacterium	D_6__uncultured Verrucomicrobia bacterium	0.0261493	0.550966	0.000337507
New.ReferenceOTU4825	D_0__Bacteria	D_1__Verrucomicrobia	D_2__OPB35 soil group	D_3__uncultured Verrucomicrobia bacterium	D_4__uncultured Verrucomicrobia bacterium	D_5__uncultured Verrucomicrobia bacterium	D_6__uncultured Verrucomicrobia bacterium	0.0491267	-0.506143	0.00118656
AY395425.1.1462	D_0__Bacteria	D_1__Verrucomicrobia	D_2__OPB35 soil group	D_3__uncultured Verrucomicrobia subdivision 3 bacterium	D_4__uncultured Verrucomicrobia subdivision 3 bacterium	D_5__uncultured Verrucomicrobia subdivision 3 bacterium	D_6__uncultured Verrucomicrobia subdivision 3 bacterium	0.0105835	-0.597848	7.38246e-05
New.CleanUp.ReferenceOTU985035	D_0__Bacteria	D_1__Verrucomicrobia	D_2__Opitutae	D_3__Opitutales	D_4__Opitutaceae	D_5__Opitutus	D_6__uncultured bacterium	0.030986	0.541027	0.000452865	0.0260378	-0.581567	0.000128496
New.ReferenceOTU6337	D_0__Bacteria	D_1__Verrucomicrobia	D_2__Opitutae	D_3__Opitutales	D_4__Opitutaceae	D_5__Opitutus	D_6__uncultured Verrucomicrobia bacterium	0.0443153	0.515222	0.000932566
EF018482.1.1411	D_0__Bacteria	D_1__Verrucomicrobia	D_2__Spartobacteria	D_3__Chthoniobacterales	D_4__DA101 soil group	D_5__uncultured bacterium	D_6__uncultured bacterium	0.00019083	-0.741822	9.867e-08	0.000264924	0.749138	6.28557e-08
EU135485.1.1400	D_0__Bacteria	D_1__Verrucomicrobia	D_2__Spartobacteria	D_3__Chthoniobacterales	D_4__DA101 soil group	D_5__uncultured bacterium	D_6__uncultured bacterium	0.0418716	0.519415	0.000832505
JF703468.1.1464	D_0__Bacteria	D_1__Verrucomicrobia	D_2__Spartobacteria	D_3__Chthoniobacterales	D_4__DA101 soil group	D_5__uncultured bacterium	D_6__uncultured bacterium				0.0337187	0.567201	0.000204597
FJ822624.1.1384	D_0__Bacteria	D_1__Verrucomicrobia	D_2__Spartobacteria	D_3__Chthoniobacterales	D_4__DA101 soil group	D_5__uncultured Verrucomicrobia bacterium	D_6__uncultured Verrucomicrobia bacterium	0.0308286	-0.541481	0.000446914	0.0433591	0.54604	0.000390894
FJ822639.1.1380	D_0__Bacteria	D_1__Verrucomicrobia	D_2__Spartobacteria	D_3__Chthoniobacterales	D_4__DA101 soil group	D_5__uncultured Verrucomicrobia bacterium	D_6__uncultured Verrucomicrobia bacterium				0.0433591	0.545375	0.000398652
EF020322.1.1367	D_0__Bacteria	D_1__Verrucomicrobia	D_2__Spartobacteria	D_3__Chthoniobacterales	D_4__FukuN18 freshwater group	D_5__uncultured bacterium	D_6__uncultured bacterium	0.00387373	-0.642582	1.363e-05	0.0448121	0.541601	0.000445351
New.CleanUp.ReferenceOTU2725568	D_0__Bacteria	D_1__Verrucomicrobia	D_2__Spartobacteria	D_3__Chthoniobacterales	D_4__Xiphinematobacteraceae	D_5__Candidatus Xiphinematobacter	D_6__uncultured Xiphinematobacteriaceae bacterium	0.0333769	-0.534605	0.000545002
HM069100.1.1498	D_0__Bacteria	D_1__Verrucomicrobia	D_2__Verrucomicrobiae	D_3__Verrucomicrobiales	D_4__Verrucomicrobiaceae	D_5__uncultured	D_6__uncultured bacterium	0.0443153	0.514953	0.00093934
JN626738.1.1361	D_0__Bacteria	D_1__Verrucomicrobia	D_2__Verrucomicrobiae	D_3__Verrucomicrobiales	D_4__Verrucomicrobiaceae	D_5__uncultured	D_6__uncultured bacterium	0.00821093	0.611453	4.5379e-05	0.0345071	-0.565442	0.000216271
KC189674.1.1518	D_0__Bacteria	D_1__Verrucomicrobia	D_2__Verrucomicrobiae	D_3__Verrucomicrobiales	D_4__Verrucomicrobiaceae	D_5__uncultured	D_6__uncultured soil bacterium	0.0143347	0.584157	0.000117883	0.0152059	-0.612433	4.37772e-05
JF319253.1.1470	D_0__Bacteria	D_1__Verrucomicrobia	D_2__Verrucomicrobiae	D_3__Verrucomicrobiales	D_4__Verrucomicrobiaceae	D_5__uncultured	D_6__uncultured Verrucomicrobia bacterium	0.0495248	0.504336	0.00124385
JQ311862.1.1446	D_0__Bacteria	D_1__Verrucomicrobia	D_2__Verrucomicrobiae	D_3__Verrucomicrobiales	D_4__Verrucomicrobiaceae	D_5__Verrucomicrobium	D_6__uncultured bacterium	6.68088e-05	0.767395	1.90212e-08	0.00445157	-0.662327	5.91458e-06
New.ReferenceOTU3137	D_0__Bacteria	D_1__WD272	D_2__uncultured bacterium	D_3__uncultured bacterium	D_4__uncultured bacterium	D_5__uncultured bacterium	D_6__uncultured bacterium	0.0294383	-0.54441	0.000410164
New.CleanUp.ReferenceOTU2381265	D_0__Bacteria	D_1__WD272	D_2__uncultured bacterium	D_3__uncultured bacterium	D_4__uncultured bacterium	D_5__uncultured bacterium	D_6__uncultured bacterium	0.025776	-0.552435	0.000322903	0.0387518	0.554892	0.000299732
